# Supplementary material for: [μ-1,2-Bis(diphenyl­phosphino)ethane-κ2 P:P′]bis­{[1,2-bis­(diphenyl­phosphino)ethane-κ2 P,P′]cyanidocopper(I)} methanol disolvate
Source: Acta Crystallogr Sect E Struct Rep Online. 2010 Jul 31;66(Pt 8):m1032. doi: 10.1107/S1600536810029545 (PMC3007356; doi:10.1107/S1600536810029545)
Supplement: Supplementary file 1 [file e-66-m1032-sup1.cif]

##############################################################################
###                                                                        ###
###        Electronic paper (Acta Crystallographica Section E)             ###
###                                                                        ###
##############################################################################
#                                                                            #
# This CIF contains the data in a paper accepted for publication in Acta     #
# Crystallographica Section E. It conforms to the requirements of Notes      #
# for Authors for Section E, and has been peer reviewed under the auspices   #
# of the IUCr Commission on Journals.                                        #
#                                                                            #
# Full details of the Crystallographic Information File format               #
# are given in the paper "The Crystallographic Information File (CIF):       #
# a New Standard Archive File for Crystallography" by S. R. Hall, F. H.      #
# Allen and I. D. Brown [Acta Cryst. (1991), A47, 655-685].                  #
#                                                                            #
# The current version of the core CIF dictionary is obtainable from          #
# ftp://ftp.iucr.org/pub/cif_core.dic. The current version number is 2.4.    #
#                                                                            #
# Software is freely available for graphical display of the structure(s) in  #
# this CIF.  For information consult the CIF home page http://www.iucr.org/  #
# cif/home.html                                                              #
#                                                                            #
# This file may be used for bona fide research purposes within the           #
# scientific community so long as proper attribution is given to the journal # 
# article from which it was obtained.                                        #
#                                                                            #
##############################################################################
                                             
data_global
_audit_creation_method     SHELXL-97
_journal_date_recd_electronic     2010-07-05
_journal_date_accepted     2010-07-25
_journal_name_full     'Acta Crystallographica, Section E'
_journal_year     2010
_journal_volume     66
_journal_issue      8
_journal_page_first     m1032
_journal_page_last     m1032
_journal_paper_category     QM
_journal_coeditor_code     SU2196
_publ_contact_author_name     'Dr. Jin Qiong-Hua'
_publ_contact_author_address
;
    Department of Chemistry
    Capital Normal  University
    Beijing 100048
    People's Republic of China
;
_publ_contact_author_email     'jinqh204@163.com '
_publ_contact_author_fax     '861068416837'
_publ_contact_author_phone     '861068903033'
_publ_section_title
;\
[\m-1,2-Bis(diphenylphosphino)ethane-\k^2^<i>P</i>:<i>P</i>']bis{[1,2-\
bis(diphenylphosphino)ethane-\k^2^<i>P</i>,<i>P</i>']cyanidocopper(I)}
methanol disolvate
;
loop_
    _publ_author_name
    _publ_author_address
    'Rong Wang'
;   Department of Chemistry
    Capital Normal University
    Beijing 100048
    People's Republic of China
;
    'Ye-Lan Xiao'
;   Department of Chemistry
    Capital Normal University
    Beijing 100048
    People's Republic of China
;
    'Qiong-Hua Jin'
;   Department of Chemistry
    Capital Normal University
    Beijing 100048
    People's Republic of China
;
    'Cun-Lin Zhang'
;   Beijing Key Laboratory for Terahertz Spectroscopy and Imaging
    Key Laboratory of Terahertz Optoelectronics
    Ministry of Education
    Capital Normal University
    Beijing 100048
    People's Republic of China
;
data_I
_audit_creation_method     SHELXL-97
_chemical_name_systematic
;
[\m-1,2-Bis(diphenylphosphino)ethane-\k^2^<i>P</i>:<i>P</i>']bis{[1,2-
bis(diphenylphosphino)ethane-\k^2^<i>P</i>,<i>P</i>']cyanidocopper(I)}
methanol disolvate
;
_chemical_name_common     ?
_chemical_formula_moiety     'C80 H72 Cu2 N2 P6, 2(C H4 O)'
_chemical_formula_sum     'C82 H80 Cu2 N2 O2 P6'
_chemical_formula_iupac     '[Cu2 (C N)2 (C26 H24 P2)3], 2C H4 O'
_chemical_formula_weight     1438.38
_chemical_melting_point     ?
_symmetry_cell_setting     monoclinic
_symmetry_space_group_name_H-M     'C 2/c'
_symmetry_space_group_name_hall     '-C 2yc'
loop_
    _symmetry_equiv_pos_as_xyz
    'x, y, z'
    '-x, y, -z+1/2'
    'x+1/2, y+1/2, z'
    '-x+1/2, y+1/2, -z+1/2'
    '-x, -y, -z'
    'x, -y, z-1/2'
    '-x+1/2, -y+1/2, -z'
    'x+1/2, -y+1/2, z-1/2'
_cell_length_a     23.423(2)
_cell_length_b     17.7912(16)
_cell_length_c     17.6614(18)
_cell_angle_alpha     90.00
_cell_angle_beta     92.1940(10)
_cell_angle_gamma     90.00
_cell_volume     7354.6(12)
_cell_formula_units_Z     4
_cell_measurement_reflns_used     4634
_cell_measurement_theta_min     2.29
_cell_measurement_theta_max     27.309
_cell_measurement_temperature     298(2)
_exptl_crystal_description     block
_exptl_crystal_colour     yellow
_exptl_crystal_size_max     0.44
_exptl_crystal_size_mid     0.40
_exptl_crystal_size_min     0.25
_exptl_crystal_density_diffrn     1.299
_exptl_crystal_density_meas     ?
_exptl_crystal_density_method     'not measured'
_exptl_crystal_F_000     3000
_exptl_absorpt_coefficient_mu     0.757
_exptl_absorpt_correction_type     multi-scan
_exptl_absorpt_process_details     '(SADABS; Sheldrick, 1996)'
_exptl_absorpt_correction_T_min     0.7318
_exptl_absorpt_correction_T_max     0.8333
_exptl_special_details
;
;
_diffrn_ambient_temperature     298(2)
_diffrn_radiation_type     MoK\a
_diffrn_radiation_wavelength     0.71073
_diffrn_radiation_source     'fine-focus sealed tube'
_diffrn_radiation_monochromator     graphite
_diffrn_measurement_device_type     'Bruker SMART CCD area-detector'
_diffrn_measurement_method     'phi and omega scans'
_diffrn_detector_area_resol_mean     ?
_diffrn_reflns_number     18242
_diffrn_reflns_av_R_equivalents     0.0441
_diffrn_reflns_av_sigmaI/netI     0.0604
_diffrn_reflns_theta_min     1.44
_diffrn_reflns_theta_max     25.02
_diffrn_reflns_theta_full     25.02
_diffrn_measured_fraction_theta_max     1.000
_diffrn_measured_fraction_theta_full     1.000
_diffrn_reflns_limit_h_min     -23
_diffrn_reflns_limit_h_max     27
_diffrn_reflns_limit_k_min     -21
_diffrn_reflns_limit_k_max     21
_diffrn_reflns_limit_l_min     -17
_diffrn_reflns_limit_l_max     21
_diffrn_standards_number     0
_diffrn_standards_interval_count     ?
_diffrn_standards_interval_time     ?
_diffrn_standards_decay_%     0
_refine_special_details
;
Refinement of <i>F</i>^2^ against ALL reflections. The weighted <i>R</i>-factor
<i>wR</i> and goodness of fit <i>S</i> are based on <i>F</i>^2^, conventional
<i>R</i>-factors <i>R</i> are based on <i>F</i>, with <i>F</i> set to zero for
negative <i>F</i>^2^. The threshold expression of <i>F</i>^2^ >
\s(<i>F</i>^2^) is used only for calculating <i>R</i>-factors(gt) <i>etc</i>.
and is not relevant to the choice of reflections for refinement.
<i>R</i>-factors based on <i>F</i>^2^ are statistically about twice as large
as those based on <i>F</i>, and <i>R</i>- factors based on ALL data will be
even larger.
;
_reflns_number_total     6494
_reflns_number_gt     4140
_reflns_threshold_expression     I>2\s(I)
_refine_ls_structure_factor_coef     Fsqd
_refine_ls_matrix_type     full
_refine_ls_R_factor_all     0.0959
_refine_ls_R_factor_gt     0.0487
_refine_ls_wR_factor_gt     0.1130
_refine_ls_wR_factor_ref     0.1494
_refine_ls_goodness_of_fit_ref     1.058
_refine_ls_restrained_S_all     1.058
_refine_ls_number_reflns     6494
_refine_ls_number_parameters     425
_refine_ls_number_restraints     0
_refine_ls_hydrogen_treatment     constr
_refine_ls_weighting_scheme     calc
_refine_ls_weighting_details
        'calc w=1/[\s^2^(Fo^2^)+(0.0630P)^2^+16.0608P] where P=(Fo^2^+2Fc^2^)/3'
_atom_sites_solution_hydrogens     geom
_atom_sites_solution_primary     direct
_atom_sites_solution_secondary     difmap
_refine_ls_shift/su_max     0.001
_refine_ls_shift/su_mean     0.000
_refine_diff_density_max     0.630
_refine_diff_density_min     -0.388
_refine_ls_extinction_method     none
_refine_ls_extinction_coef     ?
loop_
    _atom_type_symbol
    _atom_type_description
    _atom_type_scat_dispersion_real
    _atom_type_scat_dispersion_imag
    _atom_type_scat_source
    'C' 'C' 0.0033 0.0016
                         'International Tables Vol C Tables 4.2.6.8 and 6.1.1.4'
    'H' 'H' 0.0000 0.0000
                         'International Tables Vol C Tables 4.2.6.8 and 6.1.1.4'
    'O' 'O' 0.0106 0.0060
                         'International Tables Vol C Tables 4.2.6.8 and 6.1.1.4'
    'N' 'N' 0.0061 0.0033
                         'International Tables Vol C Tables 4.2.6.8 and 6.1.1.4'
    'P' 'P' 0.1023 0.0942
                         'International Tables Vol C Tables 4.2.6.8 and 6.1.1.4'
    'Cu' 'Cu' 0.3201 1.2651
                         'International Tables Vol C Tables 4.2.6.8 and 6.1.1.4'
_computing_data_collection     'SMART (Bruker, 2007)'
_computing_cell_refinement     'SAINT-Plus (Bruker, 2007)'
_computing_data_reduction     'SAINT-Plus (Bruker, 2007)'
_computing_structure_solution     'SHELXS97 (Sheldrick, 2008)'
_computing_structure_refinement     'SHELXL97 (Sheldrick, 2008)'
_computing_molecular_graphics     'SHELXTL (Sheldrick, 2008)'
_computing_publication_material     'SHELXTL (Sheldrick, 2008)'
loop_
    _atom_site_type_symbol
    _atom_site_label
    _atom_site_fract_x
    _atom_site_fract_y
    _atom_site_fract_z
    _atom_site_U_iso_or_equiv
    _atom_site_adp_type
    _atom_site_calc_flag
    _atom_site_refinement_flags
    _atom_site_occupancy
    _atom_site_disorder_assembly
    _atom_site_disorder_group
    Cu Cu1 0.26534(2) 0.24069(3) 0.29813(3) 0.03662(18) Uani d . 1 . .
    N N1 0.3058(2) 0.4054(3) 0.3181(3) 0.0646(13) Uani d . 1 . .
    O O1 0.0834(4) 0.0342(6) 0.6565(6) 0.243(5) Uani d . 1 . .
    H H1 0.1155 0.0494 0.6686 0.292 Uiso calc R 1 . .
    P P1 0.28874(4) 0.17964(6) 0.40872(6) 0.0305(3) Uani d . 1 . .
    P P2 0.30147(5) 0.18670(7) 0.18979(7) 0.0372(3) Uani d . 1 . .
    P P3 0.17430(5) 0.21480(7) 0.25132(7) 0.0379(3) Uani d . 1 . .
    C C1 0.2892(2) 0.3452(3) 0.3102(3) 0.0437(11) Uani d . 1 . .
    C C2 0.28034(17) 0.2350(2) 0.4956(2) 0.0332(10) Uani d . 1 . .
    H H2A 0.2907 0.2038 0.5391 0.040 Uiso calc R 1 . .
    H H2B 0.3066 0.2771 0.4954 0.040 Uiso calc R 1 . .
    C C3 0.25244(17) 0.0913(2) 0.4259(2) 0.0328(10) Uani d . 1 . .
    C C4 0.2433(2) 0.0433(3) 0.3649(3) 0.0463(12) Uani d . 1 . .
    H H4 0.2558 0.0573 0.3175 0.056 Uiso calc R 1 . .
    C C5 0.2161(2) -0.0251(3) 0.3731(3) 0.0608(15) Uani d . 1 . .
    H H5 0.2103 -0.0566 0.3315 0.073 Uiso calc R 1 . .
    C C6 0.1977(2) -0.0462(3) 0.4427(4) 0.0640(15) Uani d . 1 . .
    H H6 0.1798 -0.0924 0.4486 0.077 Uiso calc R 1 . .
    C C7 0.2057(2) 0.0011(3) 0.5039(3) 0.0594(14) Uani d . 1 . .
    H H7 0.1926 -0.0126 0.5510 0.071 Uiso calc R 1 . .
    C C8 0.2332(2) 0.0687(3) 0.4953(3) 0.0460(12) Uani d . 1 . .
    H H8 0.2389 0.0999 0.5372 0.055 Uiso calc R 1 . .
    C C9 0.36466(17) 0.1560(2) 0.4211(2) 0.0359(10) Uani d . 1 . .
    C C10 0.4037(2) 0.1964(3) 0.3819(3) 0.0572(14) Uani d . 1 . .
    H H10 0.3912 0.2327 0.3472 0.069 Uiso calc R 1 . .
    C C11 0.4621(2) 0.1835(4) 0.3935(4) 0.0745(18) Uani d . 1 . .
    H H11 0.4882 0.2116 0.3670 0.089 Uiso calc R 1 . .
    C C12 0.4810(2) 0.1305(4) 0.4432(3) 0.0676(17) Uani d . 1 . .
    H H12 0.5200 0.1215 0.4501 0.081 Uiso calc R 1 . .
    C C13 0.4429(2) 0.0898(3) 0.4834(3) 0.0628(15) Uani d . 1 . .
    H H13 0.4559 0.0538 0.5181 0.075 Uiso calc R 1 . .
    C C14 0.3848(2) 0.1026(3) 0.4721(3) 0.0504(13) Uani d . 1 . .
    H H14 0.3590 0.0747 0.4993 0.060 Uiso calc R 1 . .
    C C15 0.23651(19) 0.1723(3) 0.1290(3) 0.0456(12) Uani d . 1 . .
    H H15A 0.2270 0.2188 0.1028 0.055 Uiso calc R 1 . .
    H H15B 0.2441 0.1345 0.0912 0.055 Uiso calc R 1 . .
    C C16 0.18567(19) 0.1475(3) 0.1747(3) 0.0438(11) Uani d . 1 . .
    H H16A 0.1929 0.0979 0.1958 0.053 Uiso calc R 1 . .
    H H16B 0.1516 0.1447 0.1417 0.053 Uiso calc R 1 . .
    C C17 0.33868(19) 0.0963(3) 0.1854(2) 0.0412(11) Uani d . 1 . .
    C C18 0.3107(2) 0.0287(3) 0.1734(3) 0.0490(12) Uani d . 1 . .
    H H18 0.2711 0.0283 0.1672 0.059 Uiso calc R 1 . .
    C C19 0.3406(2) -0.0385(3) 0.1706(3) 0.0584(14) Uani d . 1 . .
    H H19 0.3209 -0.0833 0.1623 0.070 Uiso calc R 1 . .
    C C20 0.3982(3) -0.0392(3) 0.1797(3) 0.0651(16) Uani d . 1 . .
    H H20 0.4181 -0.0844 0.1777 0.078 Uiso calc R 1 . .
    C C21 0.4273(2) 0.0267(4) 0.1920(4) 0.0714(17) Uani d . 1 . .
    H H21 0.4670 0.0264 0.1980 0.086 Uiso calc R 1 . .
    C C22 0.3977(2) 0.0938(3) 0.1953(3) 0.0593(14) Uani d . 1 . .
    H H22 0.4177 0.1382 0.2045 0.071 Uiso calc R 1 . .
    C C23 0.3481(2) 0.2435(3) 0.1316(3) 0.0455(12) Uani d . 1 . .
    C C24 0.3554(2) 0.2283(3) 0.0564(3) 0.0606(14) Uani d . 1 . .
    H H24 0.3343 0.1901 0.0328 0.073 Uiso calc R 1 . .
    C C25 0.3935(3) 0.2691(4) 0.0156(4) 0.0784(19) Uani d . 1 . .
    H H25 0.3973 0.2592 -0.0357 0.094 Uiso calc R 1 . .
    C C26 0.4252(3) 0.3234(4) 0.0498(4) 0.082(2) Uani d . 1 . .
    H H26 0.4515 0.3501 0.0222 0.099 Uiso calc R 1 . .
    C C27 0.4192(2) 0.3396(3) 0.1245(4) 0.0757(18) Uani d . 1 . .
    H H27 0.4411 0.3772 0.1478 0.091 Uiso calc R 1 . .
    C C28 0.3801(2) 0.2995(3) 0.1655(3) 0.0556(14) Uani d . 1 . .
    H H28 0.3755 0.3106 0.2164 0.067 Uiso calc R 1 . .
    C C29 0.11966(19) 0.1722(3) 0.3079(3) 0.0464(12) Uani d . 1 . .
    C C30 0.0944(3) 0.1036(3) 0.2908(4) 0.0761(18) Uani d . 1 . .
    H H30 0.1061 0.0757 0.2496 0.091 Uiso calc R 1 . .
    C C31 0.0515(3) 0.0769(4) 0.3358(5) 0.101(2) Uani d . 1 . .
    H H31 0.0338 0.0313 0.3240 0.122 Uiso calc R 1 . .
    C C32 0.0350(3) 0.1166(4) 0.3970(4) 0.098(2) Uani d . 1 . .
    H H32 0.0069 0.0974 0.4274 0.117 Uiso calc R 1 . .
    C C33 0.0592(3) 0.1842(4) 0.4141(4) 0.084(2) Uani d . 1 . .
    H H33 0.0473 0.2115 0.4555 0.101 Uiso calc R 1 . .
    C C34 0.1015(2) 0.2122(3) 0.3699(3) 0.0597(14) Uani d . 1 . .
    H H34 0.1180 0.2584 0.3817 0.072 Uiso calc R 1 . .
    C C35 0.13433(19) 0.2891(3) 0.2004(3) 0.0423(11) Uani d . 1 . .
    C C36 0.1637(2) 0.3484(3) 0.1707(3) 0.0548(13) Uani d . 1 . .
    H H36 0.2032 0.3509 0.1779 0.066 Uiso calc R 1 . .
    C C37 0.1351(3) 0.4045(3) 0.1302(3) 0.0707(17) Uani d . 1 . .
    H H37 0.1554 0.4440 0.1096 0.085 Uiso calc R 1 . .
    C C38 0.0765(3) 0.4017(3) 0.1204(3) 0.0716(17) Uani d . 1 . .
    H H38 0.0573 0.4398 0.0940 0.086 Uiso calc R 1 . .
    C C39 0.0469(2) 0.3436(3) 0.1492(3) 0.0648(16) Uani d . 1 . .
    H H39 0.0073 0.3419 0.1419 0.078 Uiso calc R 1 . .
    C C40 0.0750(2) 0.2864(3) 0.1895(3) 0.0530(13) Uani d . 1 . .
    H H40 0.0544 0.2467 0.2090 0.064 Uiso calc R 1 . .
    C C41 0.0678(5) 0.0611(8) 0.5868(8) 0.200(6) Uani d . 1 . .
    H H41A 0.0315 0.0859 0.5890 0.300 Uiso calc R 1 . .
    H H41B 0.0648 0.0202 0.5514 0.300 Uiso calc R 1 . .
    H H41C 0.0960 0.0961 0.5707 0.300 Uiso calc R 1 . .
loop_
    _atom_site_aniso_label
    _atom_site_aniso_U_11
    _atom_site_aniso_U_22
    _atom_site_aniso_U_33
    _atom_site_aniso_U_12
    _atom_site_aniso_U_13
    _atom_site_aniso_U_23
    Cu1 0.0365(3) 0.0446(3) 0.0287(3) 0.0026(2) 0.0002(2) 0.0009(2)
    N1 0.084(4) 0.054(3) 0.057(3) -0.012(3) 0.006(2) -0.007(2)
    O1 0.204(9) 0.280(12) 0.241(12) -0.122(8) -0.036(8) 0.110(9)
    P1 0.0297(6) 0.0359(6) 0.0260(6) 0.0033(5) 0.0006(4) -0.0011(5)
    P2 0.0374(7) 0.0460(7) 0.0284(6) 0.0033(5) 0.0041(5) -0.0016(5)
    P3 0.0319(6) 0.0469(7) 0.0346(7) 0.0047(5) -0.0016(5) -0.0020(5)
    C1 0.045(3) 0.057(3) 0.029(3) 0.005(2) 0.003(2) 0.003(2)
    C2 0.036(2) 0.036(2) 0.027(2) 0.0024(19) -0.0035(18) -0.0043(18)
    C3 0.031(2) 0.040(2) 0.028(2) 0.0052(18) -0.0047(18) -0.0014(19)
    C4 0.054(3) 0.051(3) 0.034(3) 0.002(2) 0.001(2) 0.000(2)
    C5 0.074(4) 0.052(3) 0.056(4) -0.009(3) -0.010(3) -0.014(3)
    C6 0.068(4) 0.049(3) 0.075(4) -0.012(3) -0.005(3) 0.006(3)
    C7 0.073(4) 0.053(3) 0.053(4) -0.007(3) 0.009(3) 0.012(3)
    C8 0.057(3) 0.044(3) 0.037(3) -0.004(2) 0.003(2) -0.002(2)
    C9 0.031(2) 0.045(3) 0.032(2) 0.006(2) 0.0013(19) -0.008(2)
    C10 0.041(3) 0.078(4) 0.053(3) 0.000(3) 0.001(2) 0.009(3)
    C11 0.043(3) 0.108(5) 0.073(4) -0.015(3) 0.009(3) 0.004(4)
    C12 0.036(3) 0.098(5) 0.067(4) 0.012(3) -0.005(3) -0.013(4)
    C13 0.049(3) 0.078(4) 0.060(4) 0.019(3) -0.014(3) -0.002(3)
    C14 0.040(3) 0.058(3) 0.052(3) 0.007(2) -0.004(2) 0.002(3)
    C15 0.051(3) 0.052(3) 0.034(3) 0.011(2) -0.006(2) -0.008(2)
    C16 0.040(3) 0.049(3) 0.042(3) 0.007(2) -0.002(2) -0.007(2)
    C17 0.042(3) 0.053(3) 0.029(3) 0.007(2) 0.003(2) -0.001(2)
    C18 0.045(3) 0.057(3) 0.046(3) 0.009(2) 0.006(2) -0.001(2)
    C19 0.063(4) 0.052(3) 0.061(4) 0.006(3) 0.003(3) -0.002(3)
    C20 0.066(4) 0.062(4) 0.068(4) 0.022(3) 0.005(3) 0.007(3)
    C21 0.048(3) 0.087(5) 0.079(5) 0.020(3) -0.001(3) 0.008(4)
    C22 0.049(3) 0.062(4) 0.066(4) 0.005(3) -0.002(3) 0.003(3)
    C23 0.048(3) 0.051(3) 0.039(3) 0.013(2) 0.012(2) 0.006(2)
    C24 0.068(4) 0.070(4) 0.045(3) 0.009(3) 0.014(3) 0.007(3)
    C25 0.083(5) 0.097(5) 0.058(4) 0.020(4) 0.032(3) 0.018(4)
    C26 0.075(5) 0.084(5) 0.091(5) 0.007(4) 0.043(4) 0.032(4)
    C27 0.065(4) 0.069(4) 0.095(5) -0.005(3) 0.025(4) 0.010(4)
    C28 0.056(3) 0.061(3) 0.051(3) -0.001(3) 0.017(3) 0.005(3)
    C29 0.038(3) 0.052(3) 0.049(3) 0.006(2) 0.000(2) 0.001(2)
    C30 0.070(4) 0.074(4) 0.086(5) -0.009(3) 0.030(4) -0.008(4)
    C31 0.105(6) 0.086(5) 0.117(7) -0.027(4) 0.046(5) -0.007(5)
    C32 0.094(5) 0.106(6) 0.097(6) -0.017(5) 0.049(4) 0.000(5)
    C33 0.076(4) 0.107(6) 0.072(5) -0.001(4) 0.027(4) -0.006(4)
    C34 0.054(3) 0.075(4) 0.051(3) -0.004(3) 0.007(3) -0.005(3)
    C35 0.042(3) 0.047(3) 0.037(3) 0.007(2) -0.006(2) -0.007(2)
    C36 0.050(3) 0.060(3) 0.053(3) 0.002(3) -0.011(3) 0.003(3)
    C37 0.075(4) 0.064(4) 0.071(4) -0.004(3) -0.020(3) 0.015(3)
    C38 0.075(4) 0.069(4) 0.069(4) 0.019(3) -0.026(3) 0.009(3)
    C39 0.048(3) 0.077(4) 0.068(4) 0.018(3) -0.015(3) 0.003(3)
    C40 0.044(3) 0.062(3) 0.052(3) 0.006(3) -0.007(2) -0.001(3)
    C41 0.166(12) 0.229(14) 0.204(16) -0.004(10) -0.006(10) 0.052(12)
_geom_special_details
;
All e.s.d.'s (except the e.s.d. in the dihedral angle between two l.s. planes)
are estimated using the full covariance matrix. The cell e.s.d.'s are taken
into account individually in the estimation of e.s.d.'s in distances, angles
and torsion angles; correlations between e.s.d.'s in cell parameters are only
used when they are defined by crystal symmetry. An approximate (isotropic)
treatment of cell e.s.d.'s is used for estimating e.s.d.'s involving l.s.
planes.
;
loop_
    _geom_bond_atom_site_label_1
    _geom_bond_atom_site_label_2
    _geom_bond_site_symmetry_2
    _geom_bond_distance
    _geom_bond_publ_flag
    Cu1 C1 . 1.951(6) ?
    Cu1 P1 . 2.2832(12) ?
    Cu1 P3 . 2.3041(13) ?
    Cu1 P2 . 2.3291(12) ?
    N1 C1 . 1.146(6) ?
    O1 C41 . 1.358(12) ?
    O1 H1 . 0.8200 ?
    P1 C3 . 1.818(4) ?
    P1 C9 . 1.832(4) ?
    P1 C2 . 1.840(4) ?
    P2 C17 . 1.832(5) ?
    P2 C23 . 1.833(5) ?
    P2 C15 . 1.846(5) ?
    P3 C29 . 1.818(5) ?
    P3 C16 . 1.835(5) ?
    P3 C35 . 1.835(5) ?
    C2 C2 7_556 1.532(8) ?
    C2 H2A . 0.9700 ?
    C2 H2B . 0.9700 ?
    C3 C8 . 1.382(6) ?
    C3 C4 . 1.386(6) ?
    C4 C5 . 1.384(7) ?
    C4 H4 . 0.9300 ?
    C5 C6 . 1.371(7) ?
    C5 H5 . 0.9300 ?
    C6 C7 . 1.378(7) ?
    C6 H6 . 0.9300 ?
    C7 C8 . 1.375(7) ?
    C7 H7 . 0.9300 ?
    C8 H8 . 0.9300 ?
    C9 C10 . 1.372(6) ?
    C9 C14 . 1.381(6) ?
    C10 C11 . 1.394(7) ?
    C10 H10 . 0.9300 ?
    C11 C12 . 1.352(8) ?
    C11 H11 . 0.9300 ?
    C12 C13 . 1.368(8) ?
    C12 H12 . 0.9300 ?
    C13 C14 . 1.387(6) ?
    C13 H13 . 0.9300 ?
    C14 H14 . 0.9300 ?
    C15 C16 . 1.529(6) ?
    C15 H15A . 0.9700 ?
    C15 H15B . 0.9700 ?
    C16 H16A . 0.9700 ?
    C16 H16B . 0.9700 ?
    C17 C18 . 1.381(6) ?
    C17 C22 . 1.387(6) ?
    C18 C19 . 1.388(6) ?
    C18 H18 . 0.9300 ?
    C19 C20 . 1.355(7) ?
    C19 H19 . 0.9300 ?
    C20 C21 . 1.370(8) ?
    C20 H20 . 0.9300 ?
    C21 C22 . 1.383(7) ?
    C21 H21 . 0.9300 ?
    C22 H22 . 0.9300 ?
    C23 C28 . 1.370(7) ?
    C23 C24 . 1.372(7) ?
    C24 C25 . 1.375(8) ?
    C24 H24 . 0.9300 ?
    C25 C26 . 1.348(9) ?
    C25 H25 . 0.9300 ?
    C26 C27 . 1.363(9) ?
    C26 H26 . 0.9300 ?
    C27 C28 . 1.387(7) ?
    C27 H27 . 0.9300 ?
    C28 H28 . 0.9300 ?
    C29 C30 . 1.384(7) ?
    C29 C34 . 1.386(7) ?
    C30 C31 . 1.391(8) ?
    C30 H30 . 0.9300 ?
    C31 C32 . 1.360(9) ?
    C31 H31 . 0.9300 ?
    C32 C33 . 1.358(9) ?
    C32 H32 . 0.9300 ?
    C33 C34 . 1.377(8) ?
    C33 H33 . 0.9300 ?
    C34 H34 . 0.9300 ?
    C35 C36 . 1.374(7) ?
    C35 C40 . 1.396(6) ?
    C36 C37 . 1.387(7) ?
    C36 H36 . 0.9300 ?
    C37 C38 . 1.376(8) ?
    C37 H37 . 0.9300 ?
    C38 C39 . 1.355(8) ?
    C38 H38 . 0.9300 ?
    C39 C40 . 1.393(7) ?
    C39 H39 . 0.9300 ?
    C40 H40 . 0.9300 ?
    C41 H41A . 0.9600 ?
    C41 H41B . 0.9600 ?
    C41 H41C . 0.9600 ?
loop_
    _geom_angle_atom_site_label_1
    _geom_angle_atom_site_label_2
    _geom_angle_atom_site_label_3
    _geom_angle_site_symmetry_1
    _geom_angle_site_symmetry_3
    _geom_angle
    _geom_angle_publ_flag
    C1 Cu1 P1 . . 107.59(14) ?
    C1 Cu1 P3 . . 119.11(14) ?
    P1 Cu1 P3 . . 113.60(5) ?
    C1 Cu1 P2 . . 111.79(14) ?
    P1 Cu1 P2 . . 115.07(5) ?
    P3 Cu1 P2 . . 89.03(4) ?
    C41 O1 H1 . . 109.5 ?
    C3 P1 C9 . . 103.88(19) ?
    C3 P1 C2 . . 104.93(19) ?
    C9 P1 C2 . . 99.06(18) ?
    C3 P1 Cu1 . . 117.12(14) ?
    C9 P1 Cu1 . . 114.28(15) ?
    C2 P1 Cu1 . . 115.39(14) ?
    C17 P2 C23 . . 99.5(2) ?
    C17 P2 C15 . . 103.7(2) ?
    C23 P2 C15 . . 104.3(2) ?
    C17 P2 Cu1 . . 125.84(15) ?
    C23 P2 Cu1 . . 118.46(16) ?
    C15 P2 Cu1 . . 102.56(15) ?
    C29 P3 C16 . . 105.0(2) ?
    C29 P3 C35 . . 102.3(2) ?
    C16 P3 C35 . . 101.2(2) ?
    C29 P3 Cu1 . . 123.19(17) ?
    C16 P3 Cu1 . . 103.70(15) ?
    C35 P3 Cu1 . . 118.66(16) ?
    N1 C1 Cu1 . . 176.6(5) ?
    C2 C2 P1 7_556 . 113.6(4) ?
    C2 C2 H2A 7_556 . 108.8 ?
    P1 C2 H2A . . 108.8 ?
    C2 C2 H2B 7_556 . 108.8 ?
    P1 C2 H2B . . 108.8 ?
    H2A C2 H2B . . 107.7 ?
    C8 C3 C4 . . 117.7(4) ?
    C8 C3 P1 . . 124.8(3) ?
    C4 C3 P1 . . 117.5(3) ?
    C5 C4 C3 . . 121.2(5) ?
    C5 C4 H4 . . 119.4 ?
    C3 C4 H4 . . 119.4 ?
    C6 C5 C4 . . 119.9(5) ?
    C6 C5 H5 . . 120.1 ?
    C4 C5 H5 . . 120.1 ?
    C5 C6 C7 . . 119.8(5) ?
    C5 C6 H6 . . 120.1 ?
    C7 C6 H6 . . 120.1 ?
    C8 C7 C6 . . 119.9(5) ?
    C8 C7 H7 . . 120.1 ?
    C6 C7 H7 . . 120.1 ?
    C7 C8 C3 . . 121.5(5) ?
    C7 C8 H8 . . 119.2 ?
    C3 C8 H8 . . 119.2 ?
    C10 C9 C14 . . 118.2(4) ?
    C10 C9 P1 . . 118.9(4) ?
    C14 C9 P1 . . 122.8(3) ?
    C9 C10 C11 . . 120.6(5) ?
    C9 C10 H10 . . 119.7 ?
    C11 C10 H10 . . 119.7 ?
    C12 C11 C10 . . 120.4(5) ?
    C12 C11 H11 . . 119.8 ?
    C10 C11 H11 . . 119.8 ?
    C11 C12 C13 . . 120.1(5) ?
    C11 C12 H12 . . 120.0 ?
    C13 C12 H12 . . 120.0 ?
    C12 C13 C14 . . 119.7(5) ?
    C12 C13 H13 . . 120.1 ?
    C14 C13 H13 . . 120.1 ?
    C9 C14 C13 . . 121.0(5) ?
    C9 C14 H14 . . 119.5 ?
    C13 C14 H14 . . 119.5 ?
    C16 C15 P2 . . 112.0(3) ?
    C16 C15 H15A . . 109.2 ?
    P2 C15 H15A . . 109.2 ?
    C16 C15 H15B . . 109.2 ?
    P2 C15 H15B . . 109.2 ?
    H15A C15 H15B . . 107.9 ?
    C15 C16 P3 . . 109.8(3) ?
    C15 C16 H16A . . 109.7 ?
    P3 C16 H16A . . 109.7 ?
    C15 C16 H16B . . 109.7 ?
    P3 C16 H16B . . 109.7 ?
    H16A C16 H16B . . 108.2 ?
    C18 C17 C22 . . 117.1(4) ?
    C18 C17 P2 . . 123.1(4) ?
    C22 C17 P2 . . 119.7(4) ?
    C17 C18 C19 . . 121.2(5) ?
    C17 C18 H18 . . 119.4 ?
    C19 C18 H18 . . 119.4 ?
    C20 C19 C18 . . 120.4(5) ?
    C20 C19 H19 . . 119.8 ?
    C18 C19 H19 . . 119.8 ?
    C19 C20 C21 . . 119.9(5) ?
    C19 C20 H20 . . 120.1 ?
    C21 C20 H20 . . 120.1 ?
    C20 C21 C22 . . 119.9(5) ?
    C20 C21 H21 . . 120.1 ?
    C22 C21 H21 . . 120.1 ?
    C21 C22 C17 . . 121.5(5) ?
    C21 C22 H22 . . 119.3 ?
    C17 C22 H22 . . 119.3 ?
    C28 C23 C24 . . 118.8(5) ?
    C28 C23 P2 . . 118.9(4) ?
    C24 C23 P2 . . 122.2(4) ?
    C23 C24 C25 . . 120.7(6) ?
    C23 C24 H24 . . 119.7 ?
    C25 C24 H24 . . 119.7 ?
    C26 C25 C24 . . 120.1(6) ?
    C26 C25 H25 . . 120.0 ?
    C24 C25 H25 . . 120.0 ?
    C25 C26 C27 . . 120.6(6) ?
    C25 C26 H26 . . 119.7 ?
    C27 C26 H26 . . 119.7 ?
    C26 C27 C28 . . 119.5(6) ?
    C26 C27 H27 . . 120.2 ?
    C28 C27 H27 . . 120.2 ?
    C23 C28 C27 . . 120.4(6) ?
    C23 C28 H28 . . 119.8 ?
    C27 C28 H28 . . 119.8 ?
    C30 C29 C34 . . 118.9(5) ?
    C30 C29 P3 . . 123.5(4) ?
    C34 C29 P3 . . 117.6(4) ?
    C29 C30 C31 . . 119.3(6) ?
    C29 C30 H30 . . 120.3 ?
    C31 C30 H30 . . 120.3 ?
    C32 C31 C30 . . 120.7(7) ?
    C32 C31 H31 . . 119.7 ?
    C30 C31 H31 . . 119.7 ?
    C33 C32 C31 . . 120.5(6) ?
    C33 C32 H32 . . 119.7 ?
    C31 C32 H32 . . 119.7 ?
    C32 C33 C34 . . 119.8(6) ?
    C32 C33 H33 . . 120.1 ?
    C34 C33 H33 . . 120.1 ?
    C33 C34 C29 . . 120.8(6) ?
    C33 C34 H34 . . 119.6 ?
    C29 C34 H34 . . 119.6 ?
    C36 C35 C40 . . 118.9(4) ?
    C36 C35 P3 . . 119.1(4) ?
    C40 C35 P3 . . 122.0(4) ?
    C35 C36 C37 . . 120.6(5) ?
    C35 C36 H36 . . 119.7 ?
    C37 C36 H36 . . 119.7 ?
    C38 C37 C36 . . 119.9(6) ?
    C38 C37 H37 . . 120.0 ?
    C36 C37 H37 . . 120.0 ?
    C39 C38 C37 . . 120.3(5) ?
    C39 C38 H38 . . 119.9 ?
    C37 C38 H38 . . 119.9 ?
    C38 C39 C40 . . 120.6(5) ?
    C38 C39 H39 . . 119.7 ?
    C40 C39 H39 . . 119.7 ?
    C39 C40 C35 . . 119.7(5) ?
    C39 C40 H40 . . 120.2 ?
    C35 C40 H40 . . 120.2 ?
    O1 C41 H41A . . 109.5 ?
    O1 C41 H41B . . 109.5 ?
    H41A C41 H41B . . 109.5 ?
    O1 C41 H41C . . 109.5 ?
    H41A C41 H41C . . 109.5 ?
    H41B C41 H41C . . 109.5 ?
loop_
    _geom_torsion_atom_site_label_1
    _geom_torsion_atom_site_label_2
    _geom_torsion_atom_site_label_3
    _geom_torsion_atom_site_label_4
    _geom_torsion_site_symmetry_1
    _geom_torsion_site_symmetry_2
    _geom_torsion_site_symmetry_3
    _geom_torsion_site_symmetry_4
    _geom_torsion
    _geom_torsion_publ_flag
    C1 Cu1 P1 C3 . . . . 160.9(2) ?
    P3 Cu1 P1 C3 . . . . 26.84(16) ?
    P2 Cu1 P1 C3 . . . . -73.77(16) ?
    C1 Cu1 P1 C9 . . . . -77.3(2) ?
    P3 Cu1 P1 C9 . . . . 148.63(15) ?
    P2 Cu1 P1 C9 . . . . 48.02(16) ?
    C1 Cu1 P1 C2 . . . . 36.6(2) ?
    P3 Cu1 P1 C2 . . . . -97.46(15) ?
    P2 Cu1 P1 C2 . . . . 161.93(15) ?
    C1 Cu1 P2 C17 . . . . 130.6(2) ?
    P1 Cu1 P2 C17 . . . . 7.5(2) ?
    P3 Cu1 P2 C17 . . . . -108.3(2) ?
    C1 Cu1 P2 C23 . . . . 2.0(2) ?
    P1 Cu1 P2 C23 . . . . -121.14(18) ?
    P3 Cu1 P2 C23 . . . . 123.13(18) ?
    C1 Cu1 P2 C15 . . . . -112.1(2) ?
    P1 Cu1 P2 C15 . . . . 124.81(16) ?
    P3 Cu1 P2 C15 . . . . 9.07(16) ?
    C1 Cu1 P3 C29 . . . . -112.1(2) ?
    P1 Cu1 P3 C29 . . . . 16.2(2) ?
    P2 Cu1 P3 C29 . . . . 133.3(2) ?
    C1 Cu1 P3 C16 . . . . 129.4(2) ?
    P1 Cu1 P3 C16 . . . . -102.25(17) ?
    P2 Cu1 P3 C16 . . . . 14.82(17) ?
    C1 Cu1 P3 C35 . . . . 18.2(2) ?
    P1 Cu1 P3 C35 . . . . 146.56(17) ?
    P2 Cu1 P3 C35 . . . . -96.37(17) ?
    C3 P1 C2 C2 . . . 7_556 -72.9(4) ?
    C9 P1 C2 C2 . . . 7_556 -180.0(4) ?
    Cu1 P1 C2 C2 . . . 7_556 57.6(4) ?
    C9 P1 C3 C8 . . . . 92.8(4) ?
    C2 P1 C3 C8 . . . . -10.7(4) ?
    Cu1 P1 C3 C8 . . . . -140.2(3) ?
    C9 P1 C3 C4 . . . . -87.4(4) ?
    C2 P1 C3 C4 . . . . 169.1(3) ?
    Cu1 P1 C3 C4 . . . . 39.7(4) ?
    C8 C3 C4 C5 . . . . -0.2(7) ?
    P1 C3 C4 C5 . . . . 179.9(4) ?
    C3 C4 C5 C6 . . . . -0.1(8) ?
    C4 C5 C6 C7 . . . . 0.9(8) ?
    C5 C6 C7 C8 . . . . -1.3(8) ?
    C6 C7 C8 C3 . . . . 1.0(8) ?
    C4 C3 C8 C7 . . . . -0.2(7) ?
    P1 C3 C8 C7 . . . . 179.6(4) ?
    C3 P1 C9 C10 . . . . 151.4(4) ?
    C2 P1 C9 C10 . . . . -100.6(4) ?
    Cu1 P1 C9 C10 . . . . 22.6(4) ?
    C3 P1 C9 C14 . . . . -33.0(4) ?
    C2 P1 C9 C14 . . . . 74.9(4) ?
    Cu1 P1 C9 C14 . . . . -161.8(3) ?
    C14 C9 C10 C11 . . . . 0.0(8) ?
    P1 C9 C10 C11 . . . . 175.7(4) ?
    C9 C10 C11 C12 . . . . 0.6(9) ?
    C10 C11 C12 C13 . . . . -1.1(9) ?
    C11 C12 C13 C14 . . . . 1.0(9) ?
    C10 C9 C14 C13 . . . . -0.1(7) ?
    P1 C9 C14 C13 . . . . -175.7(4) ?
    C12 C13 C14 C9 . . . . -0.4(8) ?
    C17 P2 C15 C16 . . . . 93.9(3) ?
    C23 P2 C15 C16 . . . . -162.3(3) ?
    Cu1 P2 C15 C16 . . . . -38.3(3) ?
    P2 C15 C16 P3 . . . . 54.5(4) ?
    C29 P3 C16 C15 . . . . -172.6(3) ?
    C35 P3 C16 C15 . . . . 81.3(3) ?
    Cu1 P3 C16 C15 . . . . -42.1(3) ?
    C23 P2 C17 C18 . . . . -135.9(4) ?
    C15 P2 C17 C18 . . . . -28.6(4) ?
    Cu1 P2 C17 C18 . . . . 88.2(4) ?
    C23 P2 C17 C22 . . . . 45.0(4) ?
    C15 P2 C17 C22 . . . . 152.3(4) ?
    Cu1 P2 C17 C22 . . . . -90.8(4) ?
    C22 C17 C18 C19 . . . . -0.9(7) ?
    P2 C17 C18 C19 . . . . -179.9(4) ?
    C17 C18 C19 C20 . . . . 0.2(8) ?
    C18 C19 C20 C21 . . . . 0.1(9) ?
    C19 C20 C21 C22 . . . . 0.3(9) ?
    C20 C21 C22 C17 . . . . -1.1(9) ?
    C18 C17 C22 C21 . . . . 1.3(8) ?
    P2 C17 C22 C21 . . . . -179.6(4) ?
    C17 P2 C23 C28 . . . . -112.0(4) ?
    C15 P2 C23 C28 . . . . 141.1(4) ?
    Cu1 P2 C23 C28 . . . . 28.0(4) ?
    C17 P2 C23 C24 . . . . 63.0(4) ?
    C15 P2 C23 C24 . . . . -43.9(5) ?
    Cu1 P2 C23 C24 . . . . -157.0(4) ?
    C28 C23 C24 C25 . . . . -0.8(8) ?
    P2 C23 C24 C25 . . . . -175.8(4) ?
    C23 C24 C25 C26 . . . . 1.7(9) ?
    C24 C25 C26 C27 . . . . -1.4(10) ?
    C25 C26 C27 C28 . . . . 0.3(10) ?
    C24 C23 C28 C27 . . . . -0.3(8) ?
    P2 C23 C28 C27 . . . . 174.8(4) ?
    C26 C27 C28 C23 . . . . 0.6(9) ?
    C16 P3 C29 C30 . . . . -0.7(5) ?
    C35 P3 C29 C30 . . . . 104.6(5) ?
    Cu1 P3 C29 C30 . . . . -118.6(5) ?
    C16 P3 C29 C34 . . . . -178.7(4) ?
    C35 P3 C29 C34 . . . . -73.4(4) ?
    Cu1 P3 C29 C34 . . . . 63.4(4) ?
    C34 C29 C30 C31 . . . . 0.3(9) ?
    P3 C29 C30 C31 . . . . -177.6(5) ?
    C29 C30 C31 C32 . . . . -1.3(12) ?
    C30 C31 C32 C33 . . . . 1.7(13) ?
    C31 C32 C33 C34 . . . . -1.0(12) ?
    C32 C33 C34 C29 . . . . 0.0(10) ?
    C30 C29 C34 C33 . . . . 0.3(9) ?
    P3 C29 C34 C33 . . . . 178.4(5) ?
    C29 P3 C35 C36 . . . . 159.4(4) ?
    C16 P3 C35 C36 . . . . -92.4(4) ?
    Cu1 P3 C35 C36 . . . . 20.2(4) ?
    C29 P3 C35 C40 . . . . -22.0(4) ?
    C16 P3 C35 C40 . . . . 86.2(4) ?
    Cu1 P3 C35 C40 . . . . -161.3(3) ?
    C40 C35 C36 C37 . . . . -0.3(8) ?
    P3 C35 C36 C37 . . . . 178.3(4) ?
    C35 C36 C37 C38 . . . . 1.0(9) ?
    C36 C37 C38 C39 . . . . -1.1(9) ?
    C37 C38 C39 C40 . . . . 0.6(9) ?
    C38 C39 C40 C35 . . . . 0.1(8) ?
    C36 C35 C40 C39 . . . . -0.2(7) ?
    P3 C35 C40 C39 . . . . -178.8(4) ?
loop_
    _geom_hbond_atom_site_label_D
    _geom_hbond_atom_site_label_H
    _geom_hbond_atom_site_label_A
    _geom_hbond_site_symmetry_A
    _geom_hbond_distance_DH
    _geom_hbond_distance_HA
    _geom_hbond_distance_DA
    _geom_hbond_angle_DHA
    _geom_hbond_publ_flag
    O1 H1 N1 7_556 0.82 2.02 2.829(11) 171 yes
