# Supplementary material for: [μ-1,2-Bis(diphenyl­phosphino)ethane-κ2 P:P′]bis­{[1,2-bis­(diphenyl­phosphino)ethane-κ2 P,P′]cyanidocopper(I)} methanol disolvate
Source: Acta Crystallogr Sect E Struct Rep Online. 2010 Jul 31;66(Pt 8):m1032. doi: 10.1107/S1600536810029545 (PMC3007356; doi:10.1107/S1600536810029545)
Supplement: Supplementary file 2 [file e-66-m1032-Isup2.hkl]

# 
# h,k,l, Fc-squared, Fo-squared, sigma(Fo-squared) and status flag 
# 
data_I
_shelx_title ' 100607c in C2/c' 
_shelx_refln_list_code          4 
_shelx_F_calc_maximum      608.44 
_exptl_crystal_F_000      3000.00 
_reflns_d_resolution_high  0.8403 
 
loop_ 
 _symmetry_equiv_pos_as_xyz 
 'x, y, z' 
 '-x, y, -z+1/2' 
 'x+1/2, y+1/2, z' 
 '-x+1/2, y+1/2, -z+1/2' 
 '-x, -y, -z' 
 'x, -y, z-1/2' 
 '-x+1/2, -y+1/2, -z' 
 'x+1/2, -y+1/2, z-1/2' 
 
_cell_length_a    23.4232 
_cell_length_b    17.7912 
_cell_length_c    17.6614 
_cell_angle_alpha  90.000 
_cell_angle_beta   92.194 
_cell_angle_gamma  90.000 
 
_shelx_F_squared_multiplier     1.000 
 
loop_ 
 _refln_index_h 
 _refln_index_k 
 _refln_index_l 
 _refln_F_squared_calc 
 _refln_F_squared_meas 
 _refln_F_squared_sigma 
 _refln_observed_status 
   2   0   0   261530.80   302700.41   4141.28 o 
   4   0   0      163.92      185.18     54.71 o 
   6   0   0   140375.91   159120.56   1517.17 o 
   8   0   0    12968.28    13997.71    241.98 o 
  10   0   0      806.65      483.39     75.19 o 
  12   0   0      260.61       87.09     71.38 o 
  14   0   0      363.86      232.87     93.57 o 
  16   0   0        0.92       -6.35     99.70 o 
  18   0   0       10.07     -117.94    118.14 o 
  20   0   0        5.73     -188.09    125.39 o 
  22   0   0      109.80     -286.19    298.81 o 
  24   0   0       24.36      155.72    336.69 o 
  26   0   0       13.36      189.39    332.48 o 
   1   1   0     5141.20     4857.82    408.24 o 
   3   1   0     2733.11     3091.46     54.95 o 
   5   1   0     8677.23     9770.14    139.53 o 
   7   1   0    39280.16    43709.93    398.90 o 
   9   1   0     2836.98     2546.11    138.89 o 
  11   1   0      201.52        9.06    108.92 o 
  13   1   0      289.42       94.21     84.01 o 
  15   1   0       69.95      -92.89     61.93 o 
  17   1   0      910.93      941.95    112.00 o 
  19   1   0      978.88      801.46    124.65 o 
  21   1   0      163.59     -158.97    137.42 o 
  23   1   0      198.09      566.06    241.05 o 
  25   1   0        1.88      180.63    241.87 o 
  27   1   0       36.72       -0.84    243.88 o 
   0   2   0   204531.72   230080.28   3270.09 o 
   2   2   0    64519.51    72888.60   1343.10 o 
   4   2   0      317.75      368.68     30.69 o 
   6   2   0     1072.10     1027.34     49.30 o 
   8   2   0    20006.57    22265.74    357.09 o 
  10   2   0     2135.35     1795.47     78.40 o 
  12   2   0      231.15      328.18     63.12 o 
  14   2   0      104.39      -18.72     59.50 o 
  16   2   0      495.79      357.26     91.16 o 
  18   2   0     1388.62     1624.01    138.20 o 
  20   2   0     2603.73     2438.74    222.18 o 
  22   2   0     1885.66     1522.82    215.62 o 
  24   2   0       53.92      164.47    391.40 o 
  26   2   0       36.95      -32.43    212.76 o 
   1   3   0     2414.13     2022.39     46.05 o 
   3   3   0     4539.32     5046.27     77.16 o 
   5   3   0    59914.28    69331.23   1314.08 o 
   7   3   0     8292.58     8189.86    124.16 o 
   9   3   0    17711.58    18847.23    212.89 o 
  11   3   0    17373.43    18176.34    279.38 o 
  13   3   0        9.10      -80.70     91.25 o 
  15   3   0     4909.34     4493.85    134.40 o 
  17   3   0    14519.60    14569.28    345.35 o 
  19   3   0     2811.19     2532.56    205.75 o 
  21   3   0      212.87      -89.42    156.56 o 
  23   3   0       81.93       55.82    183.78 o 
  25   3   0      451.00      425.07    294.60 o 
  27   3   0     1116.78     1038.70    316.93 o 
   0   4   0    17576.65    16352.78    264.06 o 
   2   4   0   118670.67   131816.48   1062.10 o 
   4   4   0     7324.76     7532.37    107.93 o 
   6   4   0    17596.91    17282.78    271.66 o 
   8   4   0     9613.62     9370.47    181.18 o 
  10   4   0     1521.59     1127.02     81.74 o 
  12   4   0     6760.85     7059.29    175.64 o 
  14   4   0       75.98      -41.57     63.18 o 
  16   4   0      169.87      140.01     96.81 o 
  18   4   0     1024.68     1097.62    165.82 o 
  20   4   0     1599.23     1568.18    206.67 o 
  22   4   0     2140.32     2363.62    239.47 o 
  24   4   0     1789.88     1408.23    231.48 o 
  26   4   0     1111.62     1319.32    316.42 o 
   1   5   0     1648.33     1229.74     51.01 o 
   3   5   0       40.28      -45.94     49.81 o 
   5   5   0    49726.93    54673.95    595.12 o 
   7   5   0    21442.60    24287.08    373.39 o 
   9   5   0     3880.54     3838.26    140.57 o 
  11   5   0     5109.76     5550.58    300.55 o 
  13   5   0        2.61     -162.71    119.80 o 
  15   5   0     3434.67     3504.34    136.52 o 
  17   5   0    12507.10    12297.84    333.05 o 
  19   5   0        3.79     -199.54    142.54 o 
  21   5   0     3173.92     3098.82    373.28 o 
  23   5   0      387.33      288.26    188.62 o 
  25   5   0      878.27      843.19    224.84 o 
  27   5   0        5.10      -68.28    249.87 o 
   0   6   0    14669.06    14845.94    197.64 o 
   2   6   0     6823.55     6849.96    118.04 o 
   4   6   0     1320.91     1631.98    129.06 o 
   6   6   0    22922.88    23310.14    282.68 o 
   8   6   0    42061.15    43636.27    394.90 o 
  10   6   0    37773.07    40707.27    475.84 o 
  12   6   0    25168.81    25362.82    303.78 o 
  14   6   0     9731.92     9214.48    195.85 o 
  16   6   0      362.00      601.77    167.03 o 
  18   6   0     2110.55     2856.61    358.85 o 
  20   6   0      717.66      516.33    184.34 o 
  22   6   0     2291.79     2048.32    231.37 o 
  24   6   0     4748.47     4744.24    303.72 o 
  26   6   0      995.11      866.97    412.44 o 
   1   7   0        0.58       47.93     37.41 o 
   3   7   0     3112.58     3014.33    109.94 o 
   5   7   0       22.62      -67.11     44.74 o 
   7   7   0     7580.97     7832.91    145.85 o 
   9   7   0    10017.41    10981.81    184.69 o 
  11   7   0     6171.98     6433.68    160.06 o 
  13   7   0     3123.50     2863.48    139.88 o 
  15   7   0     1035.08     1255.70    147.34 o 
  17   7   0     1819.75     2191.29    181.66 o 
  19   7   0      131.18      -66.46    157.26 o 
  21   7   0      809.68      946.63    197.89 o 
  23   7   0     1328.95     1422.51    441.90 o 
  25   7   0      784.97      375.67    296.71 o 
   0   8   0     5405.27     4483.96    111.26 o 
   2   8   0     1634.24     1312.67    113.59 o 
   4   8   0     6522.18     5343.39    146.82 o 
   6   8   0      651.52      629.64     74.33 o 
   8   8   0    21922.31    21506.56    257.67 o 
  10   8   0    10534.60    10094.31    189.05 o 
  12   8   0     8932.26     9198.37    199.22 o 
  14   8   0     1198.18     1262.98    125.43 o 
  16   8   0      639.27      797.44    140.03 o 
  18   8   0      353.34      173.62    513.45 o 
  20   8   0     1937.26     2113.50    295.83 o 
  22   8   0     2377.60     2425.83    330.38 o 
  24   8   0     3545.68     4145.10    416.34 o 
   1   9   0      225.20       24.78     52.56 o 
   3   9   0     2343.83     1893.93     93.01 o 
   5   9   0     9121.02     8727.26    193.04 o 
   7   9   0     1218.66      813.97     67.19 o 
   9   9   0     3949.48     4248.38    132.60 o 
  11   9   0    10884.83    11470.42    260.63 o 
  13   9   0    15960.21    16288.19    317.97 o 
  15   9   0      151.57      352.25    241.35 o 
  17   9   0     3275.97     3218.13    238.99 o 
  19   9   0     5356.92     5887.67    383.86 o 
  21   9   0     1200.77     1221.73    321.96 o 
  23   9   0     3169.95     4057.52    396.61 o 
  25   9   0      959.60     1544.56    513.45 o 
   0  10   0       31.86      -10.89    101.01 o 
   2  10   0     9780.40    10487.37    220.75 o 
   4  10   0    19473.05    20605.35    302.32 o 
   6  10   0     4548.77     3099.46    141.71 o 
   8  10   0    10115.42     9945.95    233.46 o 
  10  10   0    13161.52    14104.20    294.01 o 
  12  10   0     2153.50     2678.99    179.92 o 
  14  10   0      271.88      318.67    127.16 o 
  16  10   0      221.76      171.44    164.27 o 
  18  10   0      315.68      574.48    232.12 o 
  20  10   0      657.30      956.69    276.00 o 
  22  10   0     1154.74     1203.62    288.62 o 
  24  10   0     1747.96     1947.36    513.45 o 
   1  11   0      208.18       32.96     54.44 o 
   3  11   0     3715.33     3287.71    122.94 o 
   5  11   0     3181.98     3190.32    145.75 o 
   7  11   0     1693.26     1478.68    130.89 o 
   9  11   0      353.05      183.08    106.55 o 
  11  11   0     6169.69     6241.84    286.72 o 
  13  11   0     9054.18     9591.44    271.95 o 
  15  11   0     2576.02     3547.17    243.85 o 
  17  11   0     3365.39     3852.17    271.55 o 
  19  11   0     2731.49     3073.71    328.75 o 
  21  11   0      873.20     1599.98    309.45 o 
  23  11   0      804.04      882.88    303.15 o 
   0  12   0    12434.46    13381.73    387.67 o 
   2  12   0    10902.70    10183.36    243.52 o 
   4  12   0    11453.38    10734.95    302.74 o 
   6  12   0    11420.86    12013.40    262.04 o 
   8  12   0     3253.16     3596.75    176.36 o 
  10  12   0     1440.95     1946.65    257.61 o 
  12  12   0     1967.18     2254.93    178.88 o 
  14  12   0     2548.92     2606.11    198.49 o 
  16  12   0      254.57      165.11    175.47 o 
  18  12   0       59.95      199.73    185.05 o 
  20  12   0      141.12      565.17    246.95 o 
  22  12   0        2.12      119.84    268.33 o 
   1  13   0      359.08      355.46    118.73 o 
   3  13   0     1534.48     1854.87    153.85 o 
   5  13   0     1644.93     1433.68    185.06 o 
   7  13   0     1717.48     1983.83    198.40 o 
   9  13   0      132.07       13.68    110.32 o 
  11  13   0     7730.87     7922.60    255.97 o 
  13  13   0     6801.32     7290.43    331.67 o 
  15  13   0     2815.00     3507.70    267.97 o 
  17  13   0     3120.19     3656.13    290.68 o 
  19  13   0     1769.35     2594.64    362.48 o 
  21  13   0      474.04      748.74    288.25 o 
   0  14   0    15762.12    15475.08    458.40 o 
   2  14   0     7969.80     8053.01    246.56 o 
   4  14   0     5986.05     5947.19    268.03 o 
   6  14   0     6789.62     6476.42    277.46 o 
   8  14   0      899.76     1387.64    184.77 o 
  10  14   0      385.84      424.28    164.47 o 
  12  14   0     1825.64     2269.64    232.83 o 
  14  14   0     1001.36      841.37    244.85 o 
  16  14   0      507.81      280.86    203.26 o 
  18  14   0       88.03      -30.73    192.49 o 
  20  14   0      800.84      916.13    303.02 o 
   1  15   0     1136.30     1472.62    166.05 o 
   3  15   0     2581.53     2840.14    251.80 o 
   5  15   0      641.74      699.34    168.55 o 
   7  15   0      321.64      380.04    165.99 o 
   9  15   0      630.04      531.95    176.53 o 
  11  15   0     3812.85     3993.20    359.28 o 
  13  15   0     2466.94     2543.84    249.98 o 
  15  15   0     1981.76     1834.22    304.94 o 
  17  15   0     1199.79     1544.19    321.24 o 
  19  15   0       23.62     -130.47    391.40 o 
   0  16   0      563.71      640.78    202.54 o 
   2  16   0     1905.25     2033.75    181.46 o 
   4  16   0     8291.40     8944.43    339.42 o 
   6  16   0     1393.37     1552.17    351.96 o 
   8  16   0      356.37      374.51    171.36 o 
  10  16   0      389.15      178.90    161.87 o 
  12  16   0     2446.10     2262.07    283.23 o 
  14  16   0     1171.26     1403.72    309.50 o 
  16  16   0      296.78       63.13    372.46 o 
  18  16   0       66.24     -178.59    267.04 o 
   1  17   0       53.30      -71.37    125.94 o 
   3  17   0     2100.89     2075.06    421.64 o 
   5  17   0     7697.62     8391.76    723.88 o 
   7  17   0     3045.75     3636.13    726.16 o 
   9  17   0     2354.99     2220.97    369.29 o 
  11  17   0      769.95      555.30    193.86 o 
  13  17   0      157.14      -48.52    236.46 o 
  15  17   0      549.54      751.63    306.48 o 
   0  18   0      468.48      979.49    257.41 o 
   2  18   0      584.09      694.21    200.37 o 
   4  18   0      688.27      887.79    202.08 o 
   6  18   0      196.15      243.57    186.37 o 
   8  18   0       20.66     -127.07    167.07 o 
  10  18   0        7.52     -245.21    163.48 o 
  12  18   0        0.23      -24.58    177.34 o 
  14  18   0        3.04     -351.29    234.20 o 
   1  19   0      308.71      417.41    192.39 o 
   3  19   0     3347.07     3305.17    296.51 o 
   5  19   0     6332.75     7287.50    419.32 o 
   7  19   0     4297.95     5075.45    393.66 o 
   9  19   0     1162.34      493.68    274.48 o 
  11  19   0        6.56     -260.80    173.87 o 
   0  20   0      216.02       79.96    366.15 o 
   2  20   0        4.14      -76.92    193.33 o 
   4  20   0      249.11      339.49    189.31 o 
   6  20   0        2.91       19.22    174.95 o 
   8  20   0      238.69       11.89    178.23 o 
   1  21   0      452.82      211.37    205.80 o 
   3  21   0     1189.78     1321.83    259.52 o 
 -27   1   1       14.04     -299.30    300.92 o 
 -25   1   1     1109.96     1448.14    307.48 o 
 -23   1   1     8660.05     8677.79    427.04 o 
 -21   1   1     4745.80     4123.24    324.06 o 
 -19   1   1     2051.68     2194.42    197.27 o 
 -17   1   1      383.75      348.24     81.33 o 
 -15   1   1      438.04      577.80     67.55 o 
 -13   1   1    12605.59    12636.61    172.06 o 
 -11   1   1    61028.09    64054.03    443.80 o 
  -9   1   1    45291.34    47037.57    752.71 o 
  -7   1   1    26811.94    28294.73    271.43 o 
  -5   1   1     4270.97     3764.52     71.23 o 
  -3   1   1     1737.66     2102.19     44.25 o 
  -1   1   1    21297.45    22514.81    390.60 o 
   1   1   1     5590.82     7806.98    164.14 o 
   3   1   1    52625.59    59854.38    532.82 o 
   5   1   1   197287.45   231720.78   3629.97 o 
   7   1   1    74719.07    82216.96   1215.53 o 
   9   1   1   112024.98   113669.91   1042.41 o 
  11   1   1     4318.56     3175.90    130.14 o 
  13   1   1     3884.46     3105.74    292.58 o 
  15   1   1       54.46       -4.05     64.56 o 
  17   1   1     7571.79     6798.82    245.61 o 
  19   1   1      137.57     -153.51    122.54 o 
  21   1   1     3922.59     3758.25    257.66 o 
  23   1   1     6989.46     6184.25    376.02 o 
  25   1   1     6990.72     7325.53    432.93 o 
  27   1   1     2540.94     3263.55    599.73 o 
 -26   2   1       33.35       -0.59    239.47 o 
 -24   2   1      424.47        3.16    242.00 o 
 -22   2   1      136.35       -6.50    218.85 o 
 -20   2   1        1.33     -190.46    126.97 o 
 -18   2   1       10.10     -154.67    111.30 o 
 -16   2   1      243.48      233.15     69.17 o 
 -14   2   1     8797.91     9238.65    212.00 o 
 -12   2   1      261.43      178.57     58.77 o 
 -10   2   1     1244.54     1437.73     82.33 o 
  -8   2   1    10382.25    11150.04    151.56 o 
  -6   2   1        3.35       11.16     30.95 o 
  -4   2   1    19481.67    18471.91    364.02 o 
  -2   2   1    18661.22    21523.00    171.27 o 
   0   2   1    61015.07    65154.98    669.42 o 
   2   2   1    11145.81    12582.32    115.92 o 
   4   2   1     2384.33     2021.26     54.59 o 
   6   2   1       45.65      -43.46     28.97 o 
   8   2   1     1689.63     1165.63     74.72 o 
  10   2   1    13247.46    16001.96    184.36 o 
  12   2   1      198.39      171.15     49.40 o 
  14   2   1     7462.55     7556.14    167.67 o 
  16   2   1      424.83      168.87    106.62 o 
  18   2   1       15.06       -4.93    122.84 o 
  20   2   1     2021.02     1449.14    197.17 o 
  22   2   1      575.82      266.32    175.78 o 
  24   2   1       98.59      119.30    218.59 o 
  26   2   1      330.08      570.27    270.81 o 
 -27   3   1      373.87      481.76    332.48 o 
 -25   3   1     2341.21     3119.38    349.66 o 
 -23   3   1     5470.28     6149.80    467.16 o 
 -21   3   1    14076.33    14178.46    395.75 o 
 -19   3   1     3735.26     3369.55    219.18 o 
 -17   3   1     4354.80     4204.06    237.16 o 
 -15   3   1    16640.97    17366.39    249.39 o 
 -13   3   1    15168.83    13631.33    218.04 o 
 -11   3   1    48790.25    51446.41    700.28 o 
  -9   3   1    64892.52    72113.13    850.83 o 
  -7   3   1     5751.66     6269.78    112.08 o 
  -5   3   1     2284.13     1839.43     65.26 o 
  -3   3   1    29697.63    28723.94    526.48 o 
  -1   3   1     3794.62     3180.60     58.28 o 
   1   3   1     2020.69     2473.86     59.91 o 
   3   3   1    23570.25    24741.05    343.28 o 
   5   3   1      557.90      611.76    140.60 o 
   7   3   1     1281.95     1103.21     58.63 o 
   9   3   1     5042.87     5441.91    263.93 o 
  11   3   1    23454.30    21458.67    376.78 o 
  13   3   1     7981.52     7521.36    176.29 o 
  15   3   1     2324.01     2196.61    134.12 o 
  17   3   1       30.26       92.74    117.34 o 
  19   3   1      921.03      980.28    171.36 o 
  21   3   1     2589.33     2744.55    240.74 o 
  23   3   1     2515.82     2345.74    250.76 o 
  25   3   1     2346.35     3072.00    350.82 o 
  27   3   1      196.99      129.17    268.42 o 
 -26   4   1       43.67      121.36    234.22 o 
 -24   4   1      155.68      339.13    237.79 o 
 -22   4   1     1028.02     1385.58    212.52 o 
 -20   4   1      453.95      181.18    153.82 o 
 -18   4   1       19.02       29.70    130.81 o 
 -16   4   1      209.60       90.37     82.74 o 
 -14   4   1     6121.42     6592.97    160.23 o 
 -12   4   1      170.80      -10.86     66.67 o 
 -10   4   1     2011.56     1958.23     96.30 o 
  -8   4   1      998.77      956.92     79.17 o 
  -6   4   1        3.99      -55.80     37.20 o 
  -4   4   1      632.44      328.21     45.46 o 
  -2   4   1    97081.66   100780.37    715.55 o 
   0   4   1    75473.91    76396.49    457.18 o 
   2   4   1    15258.33    17475.71    309.81 o 
   4   4   1     6978.80     6248.99    100.09 o 
   6   4   1    20660.79    22227.18    389.15 o 
   8   4   1    42296.11    45861.54    523.53 o 
  10   4   1    27583.38    28308.61    293.19 o 
  12   4   1     6473.09     6943.07    444.32 o 
  14   4   1     2144.20     2068.37    157.60 o 
  16   4   1        9.82      109.06    115.99 o 
  18   4   1       12.99       29.37    130.49 o 
  20   4   1       25.84     -115.96    143.60 o 
  22   4   1      791.35      792.11    186.00 o 
  24   4   1      278.27      180.85    184.97 o 
  26   4   1      210.44      -16.13    247.39 o 
 -27   5   1      578.37       26.79    249.61 o 
 -25   5   1     2686.01     3299.33    360.55 o 
 -23   5   1     5526.14     6448.15    311.02 o 
 -21   5   1     7187.73     7191.41    307.77 o 
 -19   5   1     7548.22     7304.77    295.00 o 
 -17   5   1    12024.39    11718.73    270.54 o 
 -15   5   1     2919.22     2700.81    132.60 o 
 -13   5   1     1771.47     1547.20    108.88 o 
 -11   5   1       45.24     -101.10     67.40 o 
  -9   5   1     3546.17     3156.16    105.08 o 
  -7   5   1       92.52      -77.28     51.52 o 
  -5   5   1    10412.09     9712.53    140.70 o 
  -3   5   1      844.23      954.59     53.69 o 
  -1   5   1     3420.37     3748.97     78.58 o 
   1   5   1     6347.85     5027.55     90.90 o 
   3   5   1     8299.86     9703.32    120.53 o 
   5   5   1    61278.90    66995.03    916.41 o 
   7   5   1    22237.75    22400.54    256.15 o 
   9   5   1     5621.33     5693.73    228.05 o 
  11   5   1    59053.54    59827.22    493.10 o 
  13   5   1    29778.61    30579.21    329.37 o 
  15   5   1    20536.08    20198.77    329.38 o 
  17   5   1    10349.91    10273.74    312.50 o 
  19   5   1     4244.43     4233.68    247.39 o 
  21   5   1     2902.10     2920.07    245.16 o 
  23   5   1     1625.25     2034.57    249.77 o 
  25   5   1      232.87      192.21    285.36 o 
 -26   6   1      108.66       -4.21    340.90 o 
 -24   6   1        7.62      129.13    190.86 o 
 -22   6   1     1075.78     1227.45    211.04 o 
 -20   6   1      331.35      127.71    156.39 o 
 -18   6   1     2883.05     3554.42    241.41 o 
 -16   6   1     2146.96     2143.24    162.27 o 
 -14   6   1     4046.00     3683.11    147.36 o 
 -12   6   1      513.14      554.17     97.50 o 
 -10   6   1     2477.36     2134.70    108.71 o 
  -8   6   1      475.14      306.82     87.08 o 
  -6   6   1      675.92      949.69     68.83 o 
  -4   6   1    39276.26    41275.03    372.35 o 
  -2   6   1    37344.89    37584.58    314.65 o 
   0   6   1    22984.60    26293.72    209.07 o 
   2   6   1    30782.44    29968.30    304.29 o 
   4   6   1     7915.93     8739.73    124.35 o 
   6   6   1     4165.30     4337.81    104.37 o 
   8   6   1    22697.65    26316.53    365.71 o 
  10   6   1     1619.97     1755.18    102.34 o 
  12   6   1      868.85      940.69     97.44 o 
  14   6   1      862.74      933.50    101.59 o 
  16   6   1      292.79      419.28    113.63 o 
  18   6   1     1083.64     1226.03    190.70 o 
  20   6   1      214.43      -42.54    164.09 o 
  22   6   1      359.91      170.37    182.49 o 
  24   6   1      232.17      220.44    186.87 o 
  26   6   1       34.87     -165.17    234.89 o 
 -25   7   1     2417.84     2122.66    328.93 o 
 -23   7   1     3958.41     4961.96    631.29 o 
 -21   7   1     4327.68     4493.12    280.76 o 
 -19   7   1     3111.34     3291.85    253.68 o 
 -17   7   1     8634.10     8988.34    260.34 o 
 -15   7   1    13501.59    13823.86    253.23 o 
 -13   7   1     8678.36     8744.41    192.93 o 
 -11   7   1    11146.35    10914.10    201.72 o 
  -9   7   1     1891.38     1814.92    120.69 o 
  -7   7   1     7803.01     7977.52    233.36 o 
  -5   7   1    11319.44    13976.94    174.71 o 
  -3   7   1     4877.05     5159.85    110.96 o 
  -1   7   1     8193.39     7450.80    123.96 o 
   1   7   1        7.05       72.45     38.56 o 
   3   7   1    15562.81    14664.68    239.95 o 
   5   7   1     9039.97     9862.33    196.81 o 
   7   7   1     8122.59     8544.48    151.86 o 
   9   7   1     1432.96     1029.73     88.37 o 
  11   7   1    14221.83    14721.27    227.51 o 
  13   7   1    27590.55    28698.02    341.06 o 
  15   7   1    49645.06    52492.28    586.44 o 
  17   7   1    29509.28    32018.83    554.13 o 
  19   7   1     1724.45     2023.89    340.36 o 
  21   7   1     1910.76     2090.94    241.44 o 
  23   7   1      993.45      906.82    276.57 o 
  25   7   1       97.00       27.27    244.85 o 
 -24   8   1      223.46       37.13    347.21 o 
 -22   8   1       11.82      -68.38    231.50 o 
 -20   8   1        5.60      -92.38    206.04 o 
 -18   8   1     2416.20     2687.21    232.85 o 
 -16   8   1      112.70      -17.87    137.29 o 
 -14   8   1     5514.13     5525.34    179.32 o 
 -12   8   1     8826.07     8569.85    193.09 o 
 -10   8   1     2046.74     2001.09    114.01 o 
  -8   8   1      145.33      -35.41     69.27 o 
  -6   8   1      230.54      111.10     64.98 o 
  -4   8   1      587.09      484.64     79.19 o 
  -2   8   1      206.08       37.07     46.86 o 
   0   8   1    23367.38    22178.10    234.64 o 
   2   8   1    16059.91    17803.93    216.43 o 
   4   8   1     2888.75     2361.14    112.48 o 
   6   8   1       25.78      -66.07     44.05 o 
   8   8   1      447.01      266.61     85.31 o 
  10   8   1      286.92       90.79     73.71 o 
  12   8   1    10667.94    11253.97    214.48 o 
  14   8   1     7907.66     8776.32    205.49 o 
  16   8   1    16884.09    18166.84    339.48 o 
  18   8   1     8730.57     9412.88    437.19 o 
  20   8   1      306.54       32.04    223.31 o 
  22   8   1      628.76     1277.62    578.68 o 
  24   8   1       46.30      139.32    250.35 o 
 -25   9   1      108.08      -88.14    253.42 o 
 -23   9   1      141.80      393.26    249.61 o 
 -21   9   1     1948.59     1781.91    297.42 o 
 -19   9   1     8494.52     9207.14    505.03 o 
 -17   9   1     3036.45     3010.85    248.48 o 
 -15   9   1     6861.59     7569.58    279.32 o 
 -13   9   1     9765.66     9412.36    252.98 o 
 -11   9   1     6480.44     6483.52    207.35 o 
  -9   9   1       12.04      -91.64     61.10 o 
  -7   9   1        3.69      -68.11     45.41 o 
  -5   9   1      114.22      121.12     70.27 o 
  -3   9   1     1316.85     1034.53     77.96 o 
  -1   9   1     3233.78     3532.01    100.22 o 
   1   9   1      382.71      426.91     85.20 o 
   3   9   1       30.48      -85.10     56.74 o 
   5   9   1     1695.72     1979.46    156.72 o 
   7   9   1     6548.39     6388.16    136.09 o 
   9   9   1     5838.47     5908.53    148.82 o 
  11   9   1    10695.47     9983.06    241.82 o 
  13   9   1    25036.41    26134.26    573.80 o 
  15   9   1     2578.21     3428.16    225.90 o 
  17   9   1    10912.18    11712.07    461.16 o 
  19   9   1     5784.16     6536.00    761.76 o 
  21   9   1        9.54     -188.58    233.60 o 
  23   9   1       46.36      421.20    355.63 o 
  25   9   1      340.48      152.85    372.46 o 
 -24  10   1      285.37      412.18    284.95 o 
 -22  10   1      206.41      158.45    264.84 o 
 -20  10   1     1302.55     1410.18    280.65 o 
 -18  10   1      179.98       11.47    164.33 o 
 -16  10   1     3066.66     3058.15    248.74 o 
 -14  10   1     5252.88     5447.58    214.50 o 
 -12  10   1     7779.30     8257.35    286.11 o 
 -10  10   1     7383.66     7809.45    223.04 o 
  -8  10   1      462.50      212.60     96.13 o 
  -6  10   1       23.95       11.33     76.26 o 
  -4  10   1     2829.15     2826.37    118.62 o 
  -2  10   1      128.36      -40.36     77.89 o 
   0  10   1      834.60      531.17     62.80 o 
   2  10   1     2352.04     2500.00    135.50 o 
   4  10   1      727.86      795.23     98.86 o 
   6  10   1       10.71     -124.48     82.99 o 
   8  10   1       56.89     -108.21     82.42 o 
  10  10   1     1572.60     1700.33    146.12 o 
  12  10   1    12842.27    12708.07    284.24 o 
  14  10   1     1879.08     2079.14    202.13 o 
  16  10   1      789.73      940.00    191.32 o 
  18  10   1     1274.32     1886.85    494.51 o 
  20  10   1     2823.28     3515.89    352.41 o 
  22  10   1     3650.54     4263.33    404.70 o 
  24  10   1      957.90     1187.78    322.39 o 
 -23  11   1       13.94       13.38    385.09 o 
 -21  11   1      744.23      723.88    270.81 o 
 -19  11   1     3492.63     4131.86    370.50 o 
 -17  11   1      367.06      187.19    175.08 o 
 -15  11   1     5557.66     5607.09    227.77 o 
 -13  11   1    18004.80    18429.49    454.99 o 
 -11  11   1     2077.33     2090.41    165.19 o 
  -9  11   1      378.76      463.82    113.87 o 
  -7  11   1        6.38     -118.46     78.98 o 
  -5  11   1       34.59     -102.14     97.80 o 
  -3  11   1      891.88     1099.39    108.26 o 
  -1  11   1     1211.56     1042.07     79.70 o 
   1  11   1     4561.56     4249.91    119.70 o 
   3  11   1    13600.36    13250.04    243.52 o 
   5  11   1     2011.98     1834.71    133.39 o 
   7  11   1     2656.10     2492.36    152.11 o 
   9  11   1     2267.92     1942.54    164.62 o 
  11  11   1     2523.73     3087.62    205.66 o 
  13  11   1     2936.74     3575.86    193.54 o 
  15  11   1     2834.29     3062.08    247.34 o 
  17  11   1     2723.09     3379.04    261.69 o 
  19  11   1      635.72     1049.33    279.31 o 
  21  11   1       21.69       62.45    241.00 o 
  23  11   1      122.30      449.76    289.59 o 
 -22  12   1      549.43      522.71    275.17 o 
 -20  12   1      246.61      110.74    231.90 o 
 -18  12   1      178.83       13.80    210.02 o 
 -16  12   1      218.47       27.05    173.12 o 
 -14  12   1      999.39     1425.52    171.78 o 
 -12  12   1     2139.28     2611.98    190.08 o 
 -10  12   1     3506.39     3934.62    190.01 o 
  -8  12   1     4696.51     4659.66    193.49 o 
  -6  12   1      233.92      156.13    119.06 o 
  -4  12   1      816.95      941.29    126.70 o 
  -2  12   1     1724.22     1664.24    143.57 o 
   0  12   1      113.17     -124.64     84.74 o 
   2  12   1     1545.81     1384.59    132.81 o 
   4  12   1      628.36      647.42    141.64 o 
   6  12   1      718.39      775.95    118.98 o 
   8  12   1     5702.85     5481.31    201.40 o 
  10  12   1     7976.18     7765.83    312.84 o 
  12  12   1     5856.46     5988.12    231.82 o 
  14  12   1      944.27      897.69    184.24 o 
  16  12   1      429.64      162.65    262.52 o 
  18  12   1     1983.65     2175.06    319.82 o 
  20  12   1     5039.17     6148.86    416.63 o 
  22  12   1     3458.72     4896.06    444.01 o 
 -21  13   1       12.56     -102.58    246.95 o 
 -19  13   1      656.20      398.59    244.85 o 
 -17  13   1     1578.52     2176.13    252.39 o 
 -15  13   1      826.15      625.43    176.32 o 
 -13  13   1     4527.91     4489.88    221.45 o 
 -11  13   1      892.98     1152.20    156.24 o 
  -9  13   1       87.22       45.94    115.15 o 
  -7  13   1     3582.70     3619.79    240.15 o 
  -5  13   1     6316.25     5939.59    254.97 o 
  -3  13   1     5526.88     5669.15    205.41 o 
  -1  13   1      286.99      236.36    111.57 o 
   1  13   1     8808.84     8395.98    235.43 o 
   3  13   1    24833.27    23991.59    461.76 o 
   5  13   1    14992.20    15125.70    377.93 o 
   7  13   1     6341.61     6369.85    263.90 o 
   9  13   1      261.14      241.75    117.33 o 
  11  13   1      329.30      538.94    139.07 o 
  13  13   1       43.48      145.25    136.05 o 
  15  13   1     1993.68     2507.57    252.03 o 
  17  13   1      279.53      103.86    185.85 o 
  19  13   1      151.81      586.87    267.64 o 
  21  13   1       57.96      351.11    264.66 o 
 -20  14   1       48.92      -72.24    248.51 o 
 -18  14   1       42.16     -152.28    181.93 o 
 -16  14   1      630.49      224.05    199.70 o 
 -14  14   1     1059.71     1100.26    174.44 o 
 -12  14   1     3683.70     4332.22    266.12 o 
 -10  14   1     5114.81     5493.69    279.82 o 
  -8  14   1    10147.23    10859.29    348.93 o 
  -6  14   1     4004.40     4075.36    468.87 o 
  -4  14   1      317.40      348.77    147.36 o 
  -2  14   1     1399.05     1621.79    164.23 o 
   0  14   1     1851.21     2079.98    168.47 o 
   2  14   1     1989.03     2784.27    431.38 o 
   4  14   1      168.97      251.69    136.21 o 
   6  14   1      492.64      262.99    148.73 o 
   8  14   1     1592.97     1853.03    207.44 o 
  10  14   1      751.96      679.88    180.91 o 
  12  14   1       11.58      -91.32    143.35 o 
  14  14   1      252.21      269.35    215.00 o 
  16  14   1       48.58     -196.31    182.22 o 
  18  14   1     1513.84     1888.32    309.04 o 
  20  14   1      837.22      743.20    283.85 o 
 -19  15   1      991.94      909.06    416.65 o 
 -17  15   1     1937.68     1617.88    314.59 o 
 -15  15   1     1029.18      768.36    260.06 o 
 -13  15   1      201.57       63.71    160.66 o 
 -11  15   1      290.41      356.05    184.66 o 
  -9  15   1        4.72      194.26    159.31 o 
  -7  15   1     1503.02     1857.37    217.91 o 
  -5  15   1     3326.88     3687.89    428.27 o 
  -3  15   1     3721.91     3570.11    200.57 o 
  -1  15   1       77.19      -67.25    118.59 o 
   1  15   1     4583.93     4372.04    206.44 o 
   3  15   1     7498.82     7749.87    346.77 o 
   5  15   1     9564.32     9484.35    467.77 o 
   7  15   1     2538.08     2544.26    392.36 o 
   9  15   1        8.20     -201.05    134.03 o 
  11  15   1       71.57     -221.10    147.40 o 
  13  15   1        5.15     -301.09    200.73 o 
  15  15   1       17.10     -141.23    231.50 o 
  17  15   1       42.51      -86.28    249.98 o 
  19  15   1       10.33     -286.19    366.15 o 
 -18  16   1        9.63     -311.12    231.22 o 
 -16  16   1        9.49     -147.40    254.43 o 
 -14  16   1       20.99     -123.96    236.46 o 
 -12  16   1       11.56     -167.73    166.78 o 
 -10  16   1     2498.02     1862.68    385.30 o 
  -8  16   1    10437.05    10798.61    458.29 o 
  -6  16   1     8017.56     8362.65    407.41 o 
  -4  16   1     5513.70     6058.12    295.38 o 
  -2  16   1     6571.92     7260.12    260.00 o 
   0  16   1     4056.83     4235.47    220.83 o 
   2  16   1     1920.87     1714.64    211.43 o 
   4  16   1      629.51      782.56    184.26 o 
   6  16   1      273.96      243.20    156.53 o 
   8  16   1       84.95      -32.99    146.61 o 
  10  16   1       36.68      -84.57    167.02 o 
  12  16   1      609.77      482.86    193.81 o 
  14  16   1      512.76      473.29    268.72 o 
  16  16   1      145.32       75.62    230.28 o 
  18  16   1        3.87     -511.35    340.90 o 
 -15  17   1     1000.74     1594.14    311.79 o 
 -13  17   1       80.93     -218.54    165.14 o 
 -11  17   1       32.23     -252.49    193.43 o 
  -9  17   1      418.13      189.95    169.19 o 
  -7  17   1     1010.71     1179.05    410.83 o 
  -5  17   1      175.94      318.81    168.26 o 
  -3  17   1     2077.06     2380.39    394.41 o 
  -1  17   1      664.06      706.56    161.49 o 
   1  17   1     1935.14     1979.33    303.85 o 
   3  17   1     3284.14     3612.00    357.87 o 
   5  17   1     3243.59     3524.56    308.05 o 
   7  17   1      609.45      578.81    217.77 o 
   9  17   1      181.90      -12.24    178.86 o 
  11  17   1       92.74       -3.28    171.97 o 
  13  17   1       15.63     -298.51    230.62 o 
  15  17   1       18.34     -287.70    239.55 o 
 -14  18   1      162.09      119.62    274.68 o 
 -12  18   1      169.57     -237.98    170.17 o 
 -10  18   1      316.76      -29.34    185.02 o 
  -8  18   1     1835.43     1390.09    349.88 o 
  -6  18   1     4099.14     4334.49    372.91 o 
  -4  18   1     2853.99     3220.46    621.77 o 
  -2  18   1     2994.35     3133.36    401.25 o 
   0  18   1     5658.34     6363.00    268.88 o 
   2  18   1     1867.56     2284.35    379.16 o 
   4  18   1      800.70     1074.66    220.11 o 
   6  18   1       33.32      141.51    179.79 o 
   8  18   1      274.11      117.36    163.52 o 
  10  18   1      397.12      200.50    178.09 o 
  12  18   1     1799.26     2543.65    356.52 o 
  14  18   1     1968.53     2708.95    383.03 o 
 -11  19   1      204.12      -48.21    173.42 o 
  -9  19   1       20.94     -264.97    176.65 o 
  -7  19   1       46.66       87.22    189.13 o 
  -5  19   1        0.25      -11.71    177.75 o 
  -3  19   1      401.28      259.50    180.57 o 
  -1  19   1      257.16      246.24    188.16 o 
   1  19   1       25.58     -172.10    156.88 o 
   3  19   1      219.28      626.93    214.08 o 
   5  19   1      500.81      805.80    224.11 o 
   7  19   1      515.22      408.87    182.46 o 
   9  19   1      482.92      228.32    205.33 o 
  11  19   1      489.19      439.75    202.03 o 
  -8  20   1      955.28      737.42    347.97 o 
  -6  20   1     2739.43     2241.60    570.76 o 
  -4  20   1     2331.32     2558.18    546.74 o 
  -2  20   1     1979.73     2291.54    273.02 o 
   0  20   1     1990.91     2048.15    345.06 o 
   2  20   1      991.24     1384.64    239.13 o 
   4  20   1     1314.91     1518.12    302.27 o 
   6  20   1      214.00       56.31    181.85 o 
   8  20   1       16.14     -103.78    198.07 o 
  -3  21   1       21.36     -277.01    197.57 o 
  -1  21   1       83.34     -177.72    237.54 o 
   1  21   1      100.63       99.99    250.82 o 
   3  21   1       98.03     -159.13    197.75 o 
 -26   0   2      561.55      904.85    420.86 o 
 -24   0   2     1887.91     1940.17    416.65 o 
 -22   0   2     3510.95     4061.31    513.45 o 
 -20   0   2       18.38     -353.52    235.68 o 
 -18   0   2     2381.99     2364.01    210.33 o 
 -16   0   2     4717.25     4523.13    181.19 o 
 -14   0   2    34649.63    35426.36    456.90 o 
 -12   0   2    74468.61    79922.73   1601.32 o 
 -10   0   2    20264.92    21871.79    302.19 o 
  -8   0   2     1535.67     1266.97     77.39 o 
  -6   0   2    15828.43    17326.39    220.01 o 
  -4   0   2     2190.60     1878.17     59.39 o 
  -2   0   2    44664.49    42317.62    656.54 o 
   0   0   2   102427.60   130058.83   1763.41 o 
   2   0   2    90306.18    97186.86    975.44 o 
   4   0   2    20004.25    19687.90    412.44 o 
   6   0   2    33613.11    41627.41    757.55 o 
   8   0   2    17362.26    17924.49    483.99 o 
  10   0   2    21388.25    21993.79    528.18 o 
  12   0   2       84.72      -33.67     50.50 o 
  14   0   2     1606.36     1393.49    231.47 o 
  16   0   2      122.34      -67.34    172.55 o 
  18   0   2     3309.44     2975.49    370.36 o 
  20   0   2     6770.01     5921.58    316.92 o 
  22   0   2      459.47      281.98    199.54 o 
  24   0   2      240.18      273.56    349.32 o 
  26   0   2     1966.06     2100.10    446.11 o 
 -27   1   2      363.18       28.85    246.52 o 
 -25   1   2      100.96      176.59    224.55 o 
 -23   1   2      109.35      414.55    241.05 o 
 -21   1   2      904.65      906.28    232.07 o 
 -19   1   2       52.05     -129.48    120.16 o 
 -17   1   2      185.65      204.08     70.83 o 
 -15   1   2       54.45        6.56     59.24 o 
 -13   1   2     7819.06     8948.17    151.47 o 
 -11   1   2      147.24       66.68     47.01 o 
  -9   1   2    24842.81    26982.77    259.52 o 
  -7   1   2      556.48      345.61     50.12 o 
  -5   1   2    12520.71    15369.34    276.36 o 
  -3   1   2    12636.87    16309.99    312.54 o 
  -1   1   2     3646.69     5224.44     91.50 o 
   1   1   2     7270.78     7130.36    120.28 o 
   3   1   2     1672.46     2245.28     81.83 o 
   5   1   2    46550.86    48152.36   1342.52 o 
   7   1   2    16617.90    19133.52    238.46 o 
   9   1   2    16672.50    17855.08    243.04 o 
  11   1   2     1139.87     1489.85     85.21 o 
  13   1   2      167.12     -111.57    164.16 o 
  15   1   2        4.69     -149.09     99.39 o 
  17   1   2      434.46      596.32    171.38 o 
  19   1   2        0.02     -211.25    167.84 o 
  21   1   2      103.65     -169.81    138.83 o 
  23   1   2     1829.26     2130.54    234.38 o 
  25   1   2     3110.10     3762.47    433.49 o 
  27   1   2      260.41       88.29    261.85 o 
 -26   2   2       73.65      129.99    251.45 o 
 -24   2   2      109.03      158.06    213.28 o 
 -22   2   2      633.03      824.26    248.37 o 
 -20   2   2      109.20     -199.96    133.72 o 
 -18   2   2      579.80      513.95    108.42 o 
 -16   2   2    22721.70    23362.05    266.97 o 
 -14   2   2    28977.79    28430.78    283.55 o 
 -12   2   2    16888.04    16358.93    195.53 o 
 -10   2   2    40942.93    42526.18    345.03 o 
  -8   2   2    21788.80    23030.02    203.05 o 
  -6   2   2    60059.77    68618.23    884.44 o 
  -4   2   2   111661.78   118647.98   1556.64 o 
  -2   2   2   103054.90   121520.98   1110.44 o 
   0   2   2    51791.89    58153.32   1407.78 o 
   2   2   2    72389.69    78427.53    557.62 o 
   4   2   2     1990.03     2011.38     64.90 o 
   6   2   2    46947.94    51214.91    543.68 o 
   8   2   2     4623.54     4342.70    105.26 o 
  10   2   2     2812.46     2362.60     73.80 o 
  12   2   2     1697.57     1447.45     70.85 o 
  14   2   2     1028.76      710.14     96.27 o 
  16   2   2       14.03      -83.00     97.82 o 
  18   2   2      974.17      711.53    150.68 o 
  20   2   2     5886.91     5495.63    266.73 o 
  22   2   2     1037.02     1289.64    201.30 o 
  24   2   2       86.66      206.39    181.85 o 
  26   2   2      801.06      936.99    274.82 o 
 -27   3   2      234.40      159.98    241.43 o 
 -25   3   2       22.32      170.45    247.00 o 
 -23   3   2      563.81      621.62    250.69 o 
 -21   3   2     4889.21     5095.47    269.33 o 
 -19   3   2     1632.49     1790.25    201.99 o 
 -17   3   2      701.26      478.63     96.57 o 
 -15   3   2      802.49      874.35     83.94 o 
 -13   3   2     2775.62     2473.87     95.35 o 
 -11   3   2      799.64      637.36     76.71 o 
  -9   3   2     2033.44     1986.08     91.23 o 
  -7   3   2      307.67      341.64     49.00 o 
  -5   3   2    32638.90    32843.03    545.12 o 
  -3   3   2    78957.56    85189.67   1374.64 o 
  -1   3   2    62624.50    70532.48    654.41 o 
   1   3   2     6710.82     5254.71     91.83 o 
   3   3   2   370196.66   412927.34   3314.92 o 
   5   3   2      511.43      755.54     51.00 o 
   7   3   2     2892.87     3034.84    105.82 o 
   9   3   2     1479.76     1401.73     73.79 o 
  11   3   2      274.32       12.42     69.04 o 
  13   3   2      276.58      285.40     57.84 o 
  15   3   2     2757.05     2737.87    186.21 o 
  17   3   2     2483.00     2529.32    185.61 o 
  19   3   2      247.26       12.90    137.38 o 
  21   3   2      688.52      664.12    181.02 o 
  23   3   2     3295.72     3454.19    267.10 o 
  25   3   2     3369.13     3999.26    308.33 o 
  27   3   2      673.34      621.44    287.52 o 
 -26   4   2       35.77       71.03    254.43 o 
 -24   4   2       11.86      -78.56    221.71 o 
 -22   4   2      262.02      105.72    161.48 o 
 -20   4   2      578.91      384.16    160.89 o 
 -18   4   2     1298.65     1154.02    157.33 o 
 -16   4   2    14712.55    13927.58    241.25 o 
 -14   4   2    16128.69    16956.62    250.93 o 
 -12   4   2    18889.09    17993.08    321.24 o 
 -10   4   2    29171.41    30895.47    510.08 o 
  -8   4   2    38013.21    42229.82    815.57 o 
  -6   4   2    13636.06    12518.53    200.12 o 
  -4   4   2       82.91      103.51     25.70 o 
  -2   4   2    11836.66    11434.65    134.41 o 
   0   4   2    28412.68    25181.86    242.34 o 
   2   4   2    37429.76    42814.23    373.59 o 
   4   4   2    89150.63    96474.96    628.49 o 
   6   4   2    11106.30    13271.01    190.35 o 
   8   4   2      921.80     1147.46    131.70 o 
  10   4   2    14254.16    13531.60    183.70 o 
  12   4   2     3061.26     3166.13    140.32 o 
  14   4   2      649.10      621.81    122.40 o 
  16   4   2      504.99      455.31    190.65 o 
  18   4   2     2754.23     2479.93    254.20 o 
  20   4   2     9744.23     9652.94    333.99 o 
  22   4   2     1595.37     1707.71    217.44 o 
  24   4   2     1768.98     1886.71    244.12 o 
  26   4   2      655.30      343.63    366.15 o 
 -27   5   2      102.40       63.27    263.06 o 
 -25   5   2      202.87      250.19    245.70 o 
 -23   5   2     3554.35     4079.37    296.51 o 
 -21   5   2     4387.03     4513.06    270.92 o 
 -19   5   2     3538.03     4202.95    298.93 o 
 -17   5   2     1106.28     1101.56    137.61 o 
 -15   5   2     2964.07     2935.62    138.91 o 
 -13   5   2        5.08     -103.28     83.10 o 
 -11   5   2     3193.68     2678.56    116.70 o 
  -9   5   2     4654.72     4694.03    203.42 o 
  -7   5   2     7186.02     9105.54    161.42 o 
  -5   5   2     1084.14     1166.80     70.18 o 
  -3   5   2       54.27       83.28     34.34 o 
  -1   5   2     1164.39     1703.56     66.22 o 
   1   5   2    33922.45    38817.12    348.43 o 
   3   5   2     6282.42     7470.04    112.73 o 
   5   5   2       91.91       71.06     43.50 o 
   7   5   2    36170.78    36957.92    326.27 o 
   9   5   2      260.28       24.48     57.68 o 
  11   5   2      853.02      873.02     86.54 o 
  13   5   2     1603.09     1879.99    106.95 o 
  15   5   2     9589.69     9350.66    348.68 o 
  17   5   2     7592.59     6869.11    264.33 o 
  19   5   2       33.08       79.23    149.49 o 
  21   5   2     1441.62     1602.86    218.80 o 
  23   5   2     4897.02     5013.69    368.12 o 
  25   5   2     2573.24     2539.20    277.91 o 
 -26   6   2      351.57       12.63    408.24 o 
 -24   6   2     1058.21      844.45    225.63 o 
 -22   6   2        0.87      -58.00    172.76 o 
 -20   6   2      524.64      384.16    206.61 o 
 -18   6   2     9260.50     9064.79    261.44 o 
 -16   6   2      254.62      228.61     99.72 o 
 -14   6   2      117.78     -100.99     80.32 o 
 -12   6   2    10841.44    10784.76    204.80 o 
 -10   6   2     1279.23     1139.59     97.45 o 
  -8   6   2    19519.72    18409.18    254.69 o 
  -6   6   2     8181.50     7483.77    135.34 o 
  -4   6   2     2198.10     1604.54     74.14 o 
  -2   6   2     3538.51     2444.73     79.20 o 
   0   6   2     4254.06     4648.35     96.50 o 
   2   6   2     9272.34     8508.67    150.18 o 
   4   6   2    19330.32    19507.77    206.48 o 
   6   6   2     2549.77     2420.77     86.98 o 
   8   6   2     5235.06     5952.76    132.08 o 
  10   6   2     3735.80     3606.28    131.58 o 
  12   6   2      683.73      459.36     82.15 o 
  14   6   2        5.75       78.49     91.82 o 
  16   6   2     1819.12     2305.58    190.36 o 
  18   6   2    14345.64    15481.96    392.58 o 
  20   6   2     6326.01     5600.65    277.68 o 
  22   6   2     4693.20     4625.48    286.35 o 
  24   6   2     3985.55     4432.65    305.74 o 
  26   6   2      280.50       38.19    243.81 o 
 -25   7   2      594.67      681.80    387.19 o 
 -23   7   2     3001.38     3475.29    368.99 o 
 -21   7   2     2411.89     2769.86    254.90 o 
 -19   7   2      928.86      805.34    183.20 o 
 -17   7   2      397.28     -103.45    125.19 o 
 -15   7   2     1134.13      533.70    129.28 o 
 -13   7   2      221.30     -103.54     83.98 o 
 -11   7   2     2437.72     2536.75    124.90 o 
  -9   7   2    14025.77    15058.79    221.56 o 
  -7   7   2     7475.92     9059.86    198.35 o 
  -5   7   2    10061.81    11017.29    201.26 o 
  -3   7   2     2564.12     2111.52     83.15 o 
  -1   7   2     8958.18    10121.50    125.42 o 
   1   7   2     4293.62     3882.20    111.31 o 
   3   7   2      124.94      267.88     46.29 o 
   5   7   2     1908.58     1911.08     80.48 o 
   7   7   2    16597.18    16593.52    213.10 o 
   9   7   2    14255.36    13802.97    205.40 o 
  11   7   2     4433.19     4071.70    132.11 o 
  13   7   2     3022.84     3052.43    131.17 o 
  15   7   2      534.05      932.64    133.95 o 
  17   7   2        3.59      380.45    164.18 o 
  19   7   2     1366.30     2026.35    219.98 o 
  21   7   2      771.66      703.81    196.13 o 
  23   7   2     1381.53     1317.67    306.19 o 
  25   7   2      287.91      -59.49    294.60 o 
 -24   8   2      299.97      210.83    252.90 o 
 -22   8   2      319.79      607.82    257.10 o 
 -20   8   2      106.78      130.38    211.25 o 
 -18   8   2     4242.25     3996.51    246.40 o 
 -16   8   2     1039.63      708.91    156.37 o 
 -14   8   2       82.56     -134.46     92.01 o 
 -12   8   2     5054.84     4550.11    156.23 o 
 -10   8   2     9520.83     9411.09    185.76 o 
  -8   8   2     8137.69     8533.29    195.16 o 
  -6   8   2    23278.66    22056.57    308.82 o 
  -4   8   2    26537.28    24422.88    267.64 o 
  -2   8   2    13206.51    13493.76    151.78 o 
   0   8   2     1674.45     1384.96    105.67 o 
   2   8   2     2972.14     2310.08    106.09 o 
   4   8   2     8583.72     9204.08    212.13 o 
   6   8   2    12416.32    11949.79    175.19 o 
   8   8   2       32.04      -50.87     54.25 o 
  10   8   2     6535.45     5933.89    149.69 o 
  12   8   2     4374.32     4316.32    147.73 o 
  14   8   2       37.10      163.91    108.51 o 
  16   8   2     4358.24     5557.06    214.46 o 
  18   8   2     9362.81     8847.06    426.98 o 
  20   8   2     2665.75     2589.80    316.42 o 
  22   8   2     6682.10     7345.52    437.19 o 
  24   8   2     2986.06     2894.60    371.48 o 
 -25   9   2     1719.79     2470.58    374.93 o 
 -23   9   2     1392.58     1449.04    315.17 o 
 -21   9   2      421.82      437.32    245.50 o 
 -19   9   2      121.61       61.58    239.89 o 
 -17   9   2      924.61     1130.18    216.71 o 
 -15   9   2     1186.31     1273.10    151.69 o 
 -13   9   2      127.27     -144.88     96.59 o 
 -11   9   2     5008.03     4842.81    186.26 o 
  -9   9   2     4773.82     4135.63    131.12 o 
  -7   9   2     1260.62     1608.55    121.89 o 
  -5   9   2     3875.58     3680.98    119.32 o 
  -3   9   2     1039.29     1034.50     82.10 o 
  -1   9   2      919.67      680.38     69.33 o 
   1   9   2      338.65      544.22     86.15 o 
   3   9   2      642.04      120.38     69.09 o 
   5   9   2      146.41       99.10     45.21 o 
   7   9   2     7564.79     6883.65    146.62 o 
   9   9   2    10543.86    10046.71    187.45 o 
  11   9   2     9296.40     9802.41    234.74 o 
  13   9   2     6625.28     6639.22    216.54 o 
  15   9   2      255.47        0.59    145.66 o 
  17   9   2       93.85      461.95    211.52 o 
  19   9   2       58.45      378.46    313.54 o 
  21   9   2       54.30       25.28    203.05 o 
  23   9   2       23.32      172.40    238.44 o 
 -24  10   2       59.04      204.32    263.06 o 
 -22  10   2      410.32      180.63    242.20 o 
 -20  10   2      281.15      181.35    233.48 o 
 -18  10   2       13.65     -247.13    164.75 o 
 -16  10   2     2123.26     1741.04    208.88 o 
 -14  10   2      358.95      162.28    120.86 o 
 -12  10   2      572.53      426.29    121.03 o 
 -10  10   2    10323.58    10433.25    254.81 o 
  -8  10   2     5547.23     4592.16    176.08 o 
  -6  10   2    23412.38    22666.79    337.56 o 
  -4  10   2    22418.76    24072.54    290.66 o 
  -2  10   2     3856.96     3084.74    114.64 o 
   0  10   2     1464.70     1095.48     81.43 o 
   2  10   2     2611.38     2652.17    120.63 o 
   4  10   2     6677.04     5400.61    166.62 o 
   6  10   2     3224.69     2956.81    144.69 o 
   8  10   2     2905.73     2895.76    152.07 o 
  10  10   2      697.81      572.43    115.53 o 
  12  10   2        6.45      -91.84    102.81 o 
  14  10   2      149.72       67.54    144.81 o 
  16  10   2     2666.65     2709.88    230.87 o 
  18  10   2     2101.28     2745.07    477.68 o 
  20  10   2      185.35      263.46    221.71 o 
  22  10   2      411.31      657.20    245.66 o 
  24  10   2      454.18      382.43    271.43 o 
 -23  11   2     1462.82     1855.86    341.66 o 
 -21  11   2      115.60      118.06    253.80 o 
 -19  11   2       12.36     -118.83    165.85 o 
 -17  11   2       34.09     -238.98    159.32 o 
 -15  11   2        5.22     -178.54    119.02 o 
 -13  11   2      385.35      287.79    129.52 o 
 -11  11   2     3069.97     2893.79    181.43 o 
  -9  11   2     2570.72     2733.39    163.45 o 
  -7  11   2      188.77       68.76     89.84 o 
  -5  11   2     4490.02     4727.55    145.36 o 
  -3  11   2    10452.48    10106.17    192.27 o 
  -1  11   2        5.93     -124.83     83.22 o 
   1  11   2      451.10      620.12     77.16 o 
   3  11   2     4053.85     3588.86    144.73 o 
   5  11   2      501.67      204.28     91.43 o 
   7  11   2     1706.60     1692.08    138.93 o 
   9  11   2     5547.69     4497.63    186.62 o 
  11  11   2     6566.91     6954.07    222.08 o 
  13  11   2     5246.58     5207.68    232.80 o 
  15  11   2     2870.85     2814.14    233.09 o 
  17  11   2     3192.51     3724.75    858.56 o 
  19  11   2      314.75      263.55    236.46 o 
  21  11   2      296.89      427.66    266.04 o 
  23  11   2        7.27      -13.49    261.43 o 
 -22  12   2       44.86      164.34    243.16 o 
 -20  12   2      914.35      965.70    420.86 o 
 -18  12   2      261.98      228.96    183.78 o 
 -16  12   2      427.20      102.59    166.90 o 
 -14  12   2      618.22      438.56    139.83 o 
 -12  12   2      267.36      122.54    126.24 o 
 -10  12   2     6361.75     6068.88    219.85 o 
  -8  12   2    13140.65    13386.22    292.19 o 
  -6  12   2    13862.06    13964.23    284.84 o 
  -4  12   2    20376.43    19729.30    360.22 o 
  -2  12   2     3887.33     3814.07    173.84 o 
   0  12   2      244.99      -29.87    100.84 o 
   2  12   2      314.64      115.79    125.03 o 
   4  12   2        6.53     -125.49     83.66 o 
   6  12   2      384.06      -40.85     97.68 o 
   8  12   2        1.26     -145.13     96.76 o 
  10  12   2     3136.40     3067.05    184.55 o 
  12  12   2     1319.54     1234.05    153.77 o 
  14  12   2      102.18      163.32    150.95 o 
  16  12   2     2081.13     2205.61    232.31 o 
  18  12   2        7.91      519.76    247.00 o 
  20  12   2        4.72      198.12    234.59 o 
  22  12   2      161.52       69.91    267.92 o 
 -21  13   2       78.86       57.81    260.28 o 
 -19  13   2       97.55       88.55    198.37 o 
 -17  13   2      258.10       37.99    188.96 o 
 -15  13   2     1483.29     1506.63    185.17 o 
 -13  13   2      686.38      708.27    210.79 o 
 -11  13   2       84.74     -100.97    115.02 o 
  -9  13   2     1856.66     1813.32    162.43 o 
  -7  13   2        4.31      -74.30    133.57 o 
  -5  13   2      884.47      654.60    159.51 o 
  -3  13   2     1222.48     1244.89    140.29 o 
  -1  13   2     1407.94     1128.92    134.64 o 
   1  13   2      120.67     -128.87    128.58 o 
   3  13   2      258.36       85.37    132.23 o 
   5  13   2       43.03     -155.23    130.83 o 
   7  13   2      388.03      176.83    150.80 o 
   9  13   2     4138.90     4391.45    200.60 o 
  11  13   2     6066.22     6134.38    287.33 o 
  13  13   2     3647.97     3967.45    269.80 o 
  15  13   2     5590.88     5953.92    299.22 o 
  17  13   2     2208.28     2513.65    422.97 o 
  19  13   2      382.61      729.61    266.96 o 
  21  13   2       19.17        7.91    260.28 o 
 -20  14   2      470.15      739.33    297.55 o 
 -18  14   2      423.14      727.44    227.48 o 
 -16  14   2      260.24        7.72    176.01 o 
 -14  14   2      235.96      160.74    167.89 o 
 -12  14   2      863.66      913.06    197.47 o 
 -10  14   2     3583.59     3828.65    258.97 o 
  -8  14   2    10090.06     9918.09    341.45 o 
  -6  14   2     7362.26     8317.79    311.80 o 
  -4  14   2     2529.01     2643.20    180.03 o 
  -2  14   2      102.19       90.27    108.17 o 
   0  14   2      548.33      367.18    124.81 o 
   2  14   2     4654.99     4941.13    248.04 o 
   4  14   2     2362.41     2514.73    219.46 o 
   6  14   2      694.77      603.43    154.69 o 
   8  14   2        0.28     -193.73    129.15 o 
  10  14   2     2051.67     1474.85    204.01 o 
  12  14   2      902.46     1035.19    187.64 o 
  14  14   2      861.14     1035.46    254.12 o 
  16  14   2      641.84      602.19    209.89 o 
  18  14   2      310.90      304.42    277.67 o 
  20  14   2      693.27     1360.31    319.82 o 
 -19  15   2      372.24      736.13    298.81 o 
 -17  15   2      341.98      965.88    294.62 o 
 -15  15   2     1501.03     1645.15    321.40 o 
 -13  15   2     1931.34     1914.05    245.22 o 
 -11  15   2        7.93     -188.79    151.07 o 
  -9  15   2      447.78      306.12    174.72 o 
  -7  15   2     1054.87     1093.51    194.11 o 
  -5  15   2     2498.87     2702.55    245.35 o 
  -3  15   2     2366.40     2284.28    182.62 o 
  -1  15   2      876.95     1115.28    151.44 o 
   1  15   2     1447.63     1993.30    317.06 o 
   3  15   2     1431.66     1533.64    221.61 o 
   5  15   2     2268.03     2534.61    225.03 o 
   7  15   2      669.24      605.53    181.35 o 
   9  15   2       32.23     -210.27    140.18 o 
  11  15   2       10.99     -208.00    140.90 o 
  13  15   2      307.39      143.89    217.28 o 
  15  15   2     2198.28     2638.32    342.19 o 
  17  15   2     1575.55     1203.66    433.49 o 
  19  15   2      249.23       33.67    361.94 o 
 -18  16   2       85.80       93.83    252.48 o 
 -16  16   2     1606.64     2283.33    346.69 o 
 -14  16   2     1264.44     1180.86    232.55 o 
 -12  16   2       44.77      -74.88    176.74 o 
 -10  16   2     1321.04     1294.32    217.20 o 
  -8  16   2     6023.55     6642.71    401.75 o 
  -6  16   2     2902.33     2966.44    347.04 o 
  -4  16   2     1042.97     1173.64    209.52 o 
  -2  16   2       10.57      -51.21    126.30 o 
   0  16   2      713.26      509.18    174.51 o 
   2  16   2      268.38      -42.82    157.13 o 
   4  16   2     1000.02     1148.82    199.42 o 
   6  16   2      645.83      729.37    183.78 o 
   8  16   2       59.92      -73.04    161.66 o 
  10  16   2        0.37     -232.03    154.69 o 
  12  16   2      525.42      186.95    225.23 o 
  14  16   2     2239.85     2514.48    331.01 o 
  16  16   2       81.76     -315.26    245.18 o 
 -15  17   2      925.59     1278.15    312.47 o 
 -13  17   2      281.72      260.78    164.06 o 
 -11  17   2      568.50      719.42    212.99 o 
  -9  17   2      570.47      304.68    174.22 o 
  -7  17   2      785.98      925.73    273.75 o 
  -5  17   2        9.04      -23.44    165.36 o 
  -3  17   2      429.46      511.43    187.84 o 
  -1  17   2      759.24      660.20    161.93 o 
   1  17   2     1271.56     1500.72    213.32 o 
   3  17   2     3047.30     3672.32    264.17 o 
   5  17   2     3451.65     3460.81    575.04 o 
   7  17   2      385.60      143.16    162.19 o 
   9  17   2      125.65     -240.33    160.22 o 
  11  17   2      107.14      -55.55    176.09 o 
  13  17   2       15.96     -134.47    243.81 o 
  15  17   2      164.57      -73.59    243.24 o 
 -14  18   2       19.73     -135.11    258.25 o 
 -12  18   2      191.25      122.71    196.97 o 
 -10  18   2       61.29      -75.77    161.87 o 
  -8  18   2       83.80      -81.90    169.08 o 
  -6  18   2       66.90      -12.44    169.41 o 
  -4  18   2       49.12     -138.80    170.95 o 
  -2  18   2      306.45      -50.86    174.45 o 
   0  18   2      889.17     1119.33    221.53 o 
   2  18   2     1279.22     1565.18    295.51 o 
   4  18   2     1002.11     1152.06    214.98 o 
   6  18   2      564.37      946.47    210.88 o 
   8  18   2        3.97      -52.21    159.56 o 
  10  18   2      108.02     -231.73    173.41 o 
  12  18   2      265.80      287.70    252.12 o 
  14  18   2      646.21      762.54    355.63 o 
 -11  19   2        0.98     -163.88    176.50 o 
  -9  19   2       17.43     -211.46    173.99 o 
  -7  19   2        2.34     -166.26    182.47 o 
  -5  19   2      222.90      -70.96    179.55 o 
  -3  19   2      225.96      107.89    175.85 o 
  -1  19   2        2.40     -161.67    220.29 o 
   1  19   2      512.83      519.04    192.90 o 
   3  19   2     4518.24     5369.04    317.24 o 
   5  19   2     2356.41     2850.81    540.26 o 
   7  19   2      637.04      718.83    207.70 o 
   9  19   2      147.24       41.77    178.21 o 
  11  19   2      160.67     -234.77    226.11 o 
  -8  20   2        4.54     -154.85    166.84 o 
  -6  20   2       62.92      -60.93    162.78 o 
  -4  20   2       56.27     -172.22    196.31 o 
  -2  20   2      561.11      362.13    258.85 o 
   0  20   2      340.37      163.49    481.89 o 
   2  20   2       49.61      -59.92    174.57 o 
   4  20   2      329.58      310.92    216.48 o 
   6  20   2      161.82       49.81    204.85 o 
   8  20   2      173.37      290.29    198.98 o 
  -1  21   2        1.77     -320.96    255.88 o 
   1  21   2      222.01      -20.25    357.73 o 
 -27   1   3       36.48     -168.00    233.26 o 
 -25   1   3     3712.35     4076.91    386.84 o 
 -23   1   3    14499.48    15421.38    559.45 o 
 -21   1   3    13651.72    14399.99    513.19 o 
 -19   1   3     4025.09     4378.63    221.59 o 
 -17   1   3    16417.19    16454.16    259.06 o 
 -15   1   3     1615.81     1530.69    107.60 o 
 -13   1   3     1635.09     1713.02    112.30 o 
 -11   1   3     6984.32     7216.12    125.68 o 
  -9   1   3      169.60      100.50     49.32 o 
  -7   1   3    10982.41    11282.18    140.02 o 
  -5   1   3    15366.86    17787.04    182.56 o 
  -3   1   3    56206.98    63696.64   1068.92 o 
  -1   1   3    20010.88    21707.77    298.98 o 
   1   1   3    61277.22    63081.49    653.21 o 
   3   1   3     5137.97     6599.96    120.77 o 
   5   1   3    30211.80    33391.92    345.55 o 
   7   1   3    95688.26   105383.13   2029.45 o 
   9   1   3    29056.69    29897.17    658.87 o 
  11   1   3    14182.51    10948.46    208.87 o 
  13   1   3    19811.22    19156.08    440.41 o 
  15   1   3     4058.10     3656.72    229.09 o 
  17   1   3      236.92      195.13    147.11 o 
  19   1   3      745.97      541.63    235.68 o 
  21   1   3     3600.90     3882.86    248.96 o 
  23   1   3     3180.37     3559.06    280.07 o 
  25   1   3     1298.01     1496.39    297.55 o 
  27   1   3       42.95       97.98    264.41 o 
 -26   2   3     2356.83     1634.84    312.43 o 
 -24   2   3      707.97      651.73    249.13 o 
 -22   2   3      786.47      787.94    242.42 o 
 -20   2   3      134.21     -110.76    135.56 o 
 -18   2   3      842.14      695.06    101.64 o 
 -16   2   3     5238.85     5014.23    160.12 o 
 -14   2   3    10543.07     9887.68    169.29 o 
 -12   2   3    17905.65    16949.60    221.46 o 
 -10   2   3      190.19      151.41     58.35 o 
  -8   2   3    12996.09    13508.76    147.58 o 
  -6   2   3     4540.77     5033.68    102.00 o 
  -4   2   3    11492.17    12390.32    173.80 o 
  -2   2   3   125555.53   138988.39   1100.71 o 
   0   2   3     5534.57     8520.67    173.92 o 
   2   2   3    82990.05   102053.79   1096.34 o 
   4   2   3    51684.73    60589.70    464.76 o 
   6   2   3     5562.12     5645.05    124.53 o 
   8   2   3    18121.44    20679.32    275.90 o 
  10   2   3     4954.06     5407.97    629.88 o 
  12   2   3     3022.93     3082.44    142.44 o 
  14   2   3     2988.39     2758.67    212.72 o 
  16   2   3       86.42       -7.50    136.51 o 
  18   2   3     1321.07     1220.49    210.73 o 
  20   2   3     3214.42     3193.63    241.74 o 
  22   2   3      264.92      285.39    168.12 o 
  24   2   3        0.91     -104.65    163.53 o 
  26   2   3      191.31      263.73    252.12 o 
 -27   3   3     1187.00     1484.43    324.38 o 
 -25   3   3     3371.53     3798.73    396.61 o 
 -23   3   3     9758.92     9738.34    448.89 o 
 -21   3   3     5471.50     4969.64    422.97 o 
 -19   3   3     6726.05     6263.71    216.30 o 
 -17   3   3     6004.82     5948.44    174.96 o 
 -15   3   3      104.21       61.57     86.85 o 
 -13   3   3      813.28     1096.77     95.58 o 
 -11   3   3       47.29        4.13     43.51 o 
  -9   3   3     1756.90     1757.00     77.50 o 
  -7   3   3     1959.60     2143.96     79.19 o 
  -5   3   3     7163.90     6210.22    123.22 o 
  -3   3   3    17924.57    18646.62    304.95 o 
  -1   3   3    49310.49    57300.87    651.55 o 
   1   3   3     7645.16     5044.34    127.40 o 
   3   3   3     1656.79     1263.47     63.89 o 
   5   3   3    15337.28    14896.20    178.57 o 
   7   3   3    87468.04    95720.12   1166.15 o 
   9   3   3    74295.72    78915.51    946.96 o 
  11   3   3    21335.73    19207.76    295.16 o 
  13   3   3    10764.46    10574.03    228.89 o 
  15   3   3     5015.26     4085.81    239.68 o 
  17   3   3      336.21      202.10    121.82 o 
  19   3   3       67.26     -168.90    137.93 o 
  21   3   3     1094.72     1053.40    314.75 o 
  23   3   3      608.04      371.63    187.12 o 
  25   3   3        3.85     -253.96    169.31 o 
  27   3   3        8.32     -258.79    250.41 o 
 -26   4   3      958.25     1044.47    279.72 o 
 -24   4   3      180.49        6.72    220.97 o 
 -22   4   3        5.86      -56.68    199.54 o 
 -20   4   3        4.42     -105.83    150.14 o 
 -18   4   3     1920.32     1945.44    188.44 o 
 -16   4   3    15612.33    16118.09    266.26 o 
 -14   4   3    18697.10    18334.69    268.57 o 
 -12   4   3    20362.33    20476.26    221.63 o 
 -10   4   3      584.62      276.21    113.48 o 
  -8   4   3      349.18      498.82     63.24 o 
  -6   4   3     2366.83     1745.77     79.20 o 
  -4   4   3     4345.96     3927.04     77.01 o 
  -2   4   3     9888.77     8911.54    121.61 o 
   0   4   3    32432.25    32458.73    353.61 o 
   2   4   3       77.01      -47.59     39.35 o 
   4   4   3    21482.00    24309.45    508.44 o 
   6   4   3     2821.50     3001.03     93.23 o 
   8   4   3      467.05      722.27    202.98 o 
  10   4   3     2712.51     2730.07    143.97 o 
  12   4   3     6511.01     6119.02    127.43 o 
  14   4   3     8114.48     7926.37    198.48 o 
  16   4   3      984.09      600.96    133.15 o 
  18   4   3     1959.61     1900.78    207.96 o 
  20   4   3     2420.69     2724.10    239.52 o 
  22   4   3      314.12      113.67    169.30 o 
  24   4   3        7.49      109.12    188.91 o 
  26   4   3      105.86     -263.08    191.41 o 
 -25   5   3     1215.19     1455.35    303.02 o 
 -23   5   3     1866.65     1843.19    316.39 o 
 -21   5   3       52.19     -204.08    144.77 o 
 -19   5   3      548.15      524.04    141.96 o 
 -17   5   3      498.32      287.92     99.90 o 
 -15   5   3      106.32      -75.04     81.86 o 
 -13   5   3      651.14      606.34    112.34 o 
 -11   5   3      400.95      282.77     91.67 o 
  -9   5   3     6270.08     5749.92    142.39 o 
  -7   5   3      130.77       40.86     47.08 o 
  -5   5   3     6929.19     7002.23    101.63 o 
  -3   5   3     6182.49     6686.64    113.01 o 
  -1   5   3    34177.40    32189.69    367.45 o 
   1   5   3    42495.82    43851.18    391.42 o 
   3   5   3     1241.98     1151.90     61.00 o 
   5   5   3     8056.48     7172.58    126.15 o 
   7   5   3    17084.26    17065.27    204.73 o 
   9   5   3    33704.32    33330.43    319.23 o 
  11   5   3    22059.96    23001.39    563.66 o 
  13   5   3    28092.65    25905.37    351.84 o 
  15   5   3     8371.70     7890.30    256.68 o 
  17   5   3      422.81      429.58    140.55 o 
  19   5   3     3563.24     3668.32    253.00 o 
  21   5   3      261.90      134.22    161.56 o 
  23   5   3      179.48       -3.28    181.26 o 
  25   5   3       33.30      -81.66    185.25 o 
 -26   6   3      107.36      113.63    395.61 o 
 -24   6   3       89.87      133.92    385.09 o 
 -22   6   3       20.77     -172.51    159.84 o 
 -20   6   3     3621.91     4095.92    256.82 o 
 -18   6   3      187.72      -50.24    120.66 o 
 -16   6   3    13695.25    14135.23    259.08 o 
 -14   6   3    18188.63    17789.76    319.44 o 
 -12   6   3     4755.04     4138.15    142.58 o 
 -10   6   3     8930.57     8413.38    174.66 o 
  -8   6   3     5542.38     5643.20    138.42 o 
  -6   6   3    21358.70    22838.09    273.35 o 
  -4   6   3     7731.69     6929.15    126.48 o 
  -2   6   3     7847.84     8208.07    133.78 o 
   0   6   3     5026.34     4867.30    117.07 o 
   2   6   3     3581.33     2988.06    125.74 o 
   4   6   3     6261.71     7453.31    130.34 o 
   6   6   3     1876.14     2124.06     86.41 o 
   8   6   3      433.74      528.14     71.76 o 
  10   6   3     6885.15     6975.60    168.99 o 
  12   6   3        9.61      -37.47     65.64 o 
  14   6   3      181.34       65.57     89.29 o 
  16   6   3     1093.07     1121.65    169.38 o 
  18   6   3        3.54      139.62    158.04 o 
  20   6   3      752.13      541.26    191.57 o 
  22   6   3       69.33       79.50    173.92 o 
  24   6   3        4.62     -124.16    181.43 o 
  26   6   3      141.81     -240.78    249.84 o 
 -25   7   3     1662.91     1742.37    509.24 o 
 -23   7   3       31.80      -87.06    246.73 o 
 -21   7   3       99.19     -114.06    161.28 o 
 -19   7   3      233.69      -78.50    126.12 o 
 -17   7   3     3214.36     3101.77    164.47 o 
 -15   7   3       11.99     -127.39     84.93 o 
 -13   7   3     2256.28     2361.08    136.20 o 
 -11   7   3     7604.68     7157.79    173.57 o 
  -9   7   3    13261.00    13862.11    218.51 o 
  -7   7   3    11284.16    10997.18    180.93 o 
  -5   7   3     3232.40     3533.41    104.93 o 
  -3   7   3    17819.94    15505.68    199.94 o 
  -1   7   3     1834.89     1457.10     81.56 o 
   1   7   3    26670.52    25805.50    317.09 o 
   3   7   3    68704.10    68455.63    508.70 o 
   5   7   3    28917.10    30859.49    300.32 o 
   7   7   3    11064.59     8771.51    158.03 o 
   9   7   3     7597.89     7410.44    156.82 o 
  11   7   3     3540.83     3393.08    125.48 o 
  13   7   3     3044.75     2684.55    148.15 o 
  15   7   3     4270.45     4366.16    179.69 o 
  17   7   3     1844.32     2204.55    214.67 o 
  19   7   3      897.96     1256.04    218.68 o 
  21   7   3     1207.59     1096.10    202.67 o 
  23   7   3     2303.62     2039.14    429.28 o 
  25   7   3      698.07      278.09    268.72 o 
 -24   8   3      513.88      385.46    276.81 o 
 -22   8   3      254.84      274.82    406.13 o 
 -20   8   3      186.74       69.53    202.19 o 
 -18   8   3       37.67     -218.25    145.50 o 
 -16   8   3        4.85     -149.53     99.69 o 
 -14   8   3     1313.59     1310.69    126.39 o 
 -12   8   3     4890.08     4197.01    151.22 o 
 -10   8   3     2253.31     2439.26    120.08 o 
  -8   8   3       51.86       -0.02     59.58 o 
  -6   8   3      395.98      222.11     82.36 o 
  -4   8   3     2316.84     2446.25    105.63 o 
  -2   8   3       16.41      -36.21     53.70 o 
   0   8   3     4624.79     3918.26    246.62 o 
   2   8   3    40770.48    45234.30    448.53 o 
   4   8   3      213.55      465.38     94.45 o 
   6   8   3     9892.39    10416.77    257.19 o 
   8   8   3      108.84      -35.11     60.10 o 
  10   8   3     1123.66     1092.62     94.48 o 
  12   8   3        2.09     -108.31     72.20 o 
  14   8   3      300.31      260.65    100.74 o 
  16   8   3     1228.08     1292.27    177.64 o 
  18   8   3     4274.23     4514.56    343.25 o 
  20   8   3     3821.97     3553.64    335.56 o 
  22   8   3     1100.62      787.81    336.69 o 
  24   8   3      199.17      -35.66    246.39 o 
 -25   9   3      719.08      504.43    271.99 o 
 -23   9   3      236.09        7.56    246.52 o 
 -21   9   3      264.79     -122.05    206.03 o 
 -19   9   3      177.93      -93.69    161.49 o 
 -17   9   3      890.21      899.32    278.44 o 
 -15   9   3     1962.31     1843.85    245.41 o 
 -13   9   3     1181.12      943.22    180.27 o 
 -11   9   3     1275.63     1207.67    148.83 o 
  -9   9   3      375.77      568.96     83.53 o 
  -7   9   3     3070.12     3238.10    145.92 o 
  -5   9   3      145.19       49.61     63.36 o 
  -3   9   3     4433.62     4277.59    116.31 o 
  -1   9   3    15443.58    15275.01    207.45 o 
   1   9   3    17144.96    14888.48    234.45 o 
   3   9   3     9499.40     9047.09    150.71 o 
   5   9   3     8567.62     7299.04    142.07 o 
   7   9   3    38586.43    41794.25    396.19 o 
   9   9   3    11729.12    12087.05    206.73 o 
  11   9   3     3670.01     3023.89    158.49 o 
  13   9   3     3017.97     3032.72    196.75 o 
  15   9   3     6607.62     5973.09    255.00 o 
  17   9   3     3422.54     3974.01    448.22 o 
  19   9   3      447.32      746.42    235.35 o 
  21   9   3       32.82     -221.76    202.30 o 
  23   9   3      168.84      292.07    246.14 o 
 -24  10   3     1276.32     1954.89    325.93 o 
 -22  10   3      153.44       86.22    255.86 o 
 -20  10   3      233.34      192.90    225.64 o 
 -18  10   3     1352.46      893.72    201.90 o 
 -16  10   3       50.02     -166.73    143.49 o 
 -14  10   3      226.71     -162.30    120.61 o 
 -12  10   3      348.00      203.00    115.62 o 
 -10  10   3      594.22      455.18    119.67 o 
  -8  10   3      470.70      402.49    105.97 o 
  -6  10   3     2918.66     2901.11    149.44 o 
  -4  10   3    17181.25    15790.90    278.51 o 
  -2  10   3    25010.18    24460.88    245.27 o 
   0  10   3    10532.47    10621.66    264.79 o 
   2  10   3    11334.81    10817.93    215.77 o 
   4  10   3     1871.96     2064.96    131.21 o 
   6  10   3        9.23       39.23     81.89 o 
   8  10   3      636.15      744.52    109.56 o 
  10  10   3      277.54      186.94    100.46 o 
  12  10   3      168.41       31.61    103.63 o 
  14  10   3      546.22      385.07    154.69 o 
  16  10   3      592.96      741.01    233.26 o 
  18  10   3     1164.17     1292.53    264.66 o 
  20  10   3      855.59      803.40    309.33 o 
  22  10   3     1114.83     1598.18    364.05 o 
  24  10   3        3.39     -365.82    243.88 o 
 -23  11   3       92.47      412.63    270.03 o 
 -21  11   3      288.21       65.75    236.46 o 
 -19  11   3     1969.10     2129.81    246.98 o 
 -17  11   3      645.27      330.24    176.11 o 
 -15  11   3     2619.16     2636.30    219.29 o 
 -13  11   3     4247.66     4062.87    203.44 o 
 -11  11   3      564.73      294.40    117.26 o 
  -9  11   3       15.81      -14.94    103.79 o 
  -7  11   3      444.41      279.01    104.84 o 
  -5  11   3        5.25       46.53     75.24 o 
  -3  11   3      326.88      247.32     78.24 o 
  -1  11   3     5888.97     5458.90    181.31 o 
   1  11   3     6102.13     6004.35    171.97 o 
   3  11   3     7344.12     7177.34    194.93 o 
   5  11   3     9850.18     9942.33    231.19 o 
   7  11   3     6080.09     5623.18    192.25 o 
   9  11   3     1528.80     1413.17    142.64 o 
  11  11   3      105.40      -46.85    100.50 o 
  13  11   3       13.28     -183.08    122.05 o 
  15  11   3     7126.26     7970.95    308.98 o 
  17  11   3     7056.23     7258.29    395.41 o 
  19  11   3       25.72      234.99    211.34 o 
  21  11   3       36.70      -82.55    241.87 o 
  23  11   3       18.48      -56.48    260.06 o 
 -22  12   3     1213.25     1589.31    336.24 o 
 -20  12   3     1346.69     1778.82    328.75 o 
 -18  12   3      139.23      -74.56    166.22 o 
 -16  12   3        5.02     -193.13    130.15 o 
 -14  12   3      815.21      706.04    149.47 o 
 -12  12   3       84.11     -125.64    111.62 o 
 -10  12   3      152.20      166.39    119.26 o 
  -8  12   3     1748.23     2068.21    163.09 o 
  -6  12   3     5814.25     5178.58    195.69 o 
  -4  12   3    16158.12    15121.74    262.60 o 
  -2  12   3    11869.50    12005.63    266.34 o 
   0  12   3     3337.93     3014.35    192.46 o 
   2  12   3       26.00     -157.87    105.24 o 
   4  12   3      705.94      639.20    110.70 o 
   6  12   3       27.94     -134.05     89.37 o 
   8  12   3     1653.95     1649.39    151.75 o 
  10  12   3       58.99      -93.04    106.55 o 
  12  12   3       77.02      -57.83    113.26 o 
  14  12   3     1181.50      863.60    180.41 o 
  16  12   3      170.60      346.09    173.40 o 
  18  12   3     4689.54     4985.01    376.28 o 
  20  12   3     2734.36     2792.04    337.94 o 
  22  12   3     1782.63     1709.96    321.76 o 
 -21  13   3     2913.51     3839.70    551.33 o 
 -19  13   3     4570.92     4962.60    317.68 o 
 -17  13   3     2200.01     2620.75    264.64 o 
 -15  13   3     1151.98      891.37    163.02 o 
 -13  13   3      225.07       33.26    131.40 o 
 -11  13   3      845.11      591.66    139.22 o 
  -9  13   3     4607.43     4213.67    200.05 o 
  -7  13   3     2762.03     2864.73    225.95 o 
  -5  13   3       80.96      -22.19    143.12 o 
  -3  13   3       67.85       25.24    103.97 o 
  -1  13   3        9.29      -29.03    104.81 o 
   1  13   3     1476.62     1230.01    169.79 o 
   3  13   3     5035.63     4505.30    228.70 o 
   5  13   3     3348.58     3367.19    228.06 o 
   7  13   3      403.07      253.47    144.28 o 
   9  13   3       16.79     -148.57     99.05 o 
  11  13   3      138.33     -172.28    114.85 o 
  13  13   3      918.50     1076.34    255.19 o 
  15  13   3     1894.75     1914.72    228.06 o 
  17  13   3     3640.21     4252.34    387.33 o 
  19  13   3      907.71     1138.22    297.19 o 
  21  13   3       45.36      236.00    278.24 o 
 -20  14   3      597.70     1141.72    324.10 o 
 -18  14   3      314.59      671.01    225.90 o 
 -16  14   3      293.79      320.18    184.30 o 
 -14  14   3     1221.82     1358.38    215.57 o 
 -12  14   3     1636.08     1592.32    217.76 o 
 -10  14   3      435.41      483.92    182.21 o 
  -8  14   3     1780.03     1983.08    220.24 o 
  -6  14   3     7190.81     7774.51    308.91 o 
  -4  14   3     2970.06     2941.76    190.39 o 
  -2  14   3     1583.42     1885.86    167.74 o 
   0  14   3     1489.97     1468.56    179.36 o 
   2  14   3     1210.21     1230.91    172.64 o 
   4  14   3      133.20       56.49    137.27 o 
   6  14   3        0.77      -20.22    136.95 o 
   8  14   3      130.03      -90.08    140.02 o 
  10  14   3      251.60      122.55    148.55 o 
  12  14   3        3.69     -213.24    180.83 o 
  14  14   3       51.12     -288.21    206.81 o 
  16  14   3      111.46       -7.06    181.19 o 
  18  14   3     1540.50     1247.07    294.21 o 
  20  14   3     2645.39     3233.08    534.49 o 
 -19  15   3     4668.00     5842.72    419.10 o 
 -17  15   3     2878.04     4141.34    401.75 o 
 -15  15   3      508.33      480.53    210.95 o 
 -13  15   3        1.52      171.27    191.68 o 
 -11  15   3     1745.97     1770.88    226.60 o 
  -9  15   3     3595.06     3760.91    339.87 o 
  -7  15   3     2941.34     2873.99    244.72 o 
  -5  15   3      412.62      289.44    233.88 o 
  -3  15   3      389.69      268.16    133.37 o 
  -1  15   3     1420.34     1482.39    193.96 o 
   1  15   3     3492.75     3465.87    233.49 o 
   3  15   3      671.74      902.30    182.61 o 
   5  15   3     1709.18     1640.60    206.95 o 
   7  15   3      279.02      189.31    155.45 o 
   9  15   3        7.14     -215.67    143.78 o 
  11  15   3     1178.14      948.27    196.17 o 
  13  15   3     1125.78     1273.65    281.12 o 
  15  15   3     1124.33      965.88    288.67 o 
  17  15   3     2277.54     3164.88    547.12 o 
  19  15   3      530.14      294.60    437.70 o 
 -16  16   3      955.45     1416.54    324.34 o 
 -14  16   3     1412.21     1612.19    326.29 o 
 -12  16   3     2839.84     2879.68    338.79 o 
 -10  16   3      524.91      352.82    177.92 o 
  -8  16   3      938.10      804.91    192.58 o 
  -6  16   3     2801.29     3346.70    270.98 o 
  -4  16   3       85.75       -6.41    151.26 o 
  -2  16   3       90.07     -169.15    112.77 o 
   0  16   3       38.30     -201.03    134.02 o 
   2  16   3        4.07     -212.74    141.83 o 
   4  16   3       37.22     -186.25    139.72 o 
   6  16   3      320.23      293.74    173.18 o 
   8  16   3      327.17     -107.85    155.96 o 
  10  16   3       16.42     -227.32    151.55 o 
  12  16   3      171.49      -62.50    399.82 o 
  14  16   3      312.32      292.17    267.64 o 
  16  16   3        9.07      -46.51    234.59 o 
 -15  17   3       79.05      420.25    284.95 o 
 -13  17   3        7.82      -90.06    186.12 o 
 -11  17   3     1326.40     1297.06    291.45 o 
  -9  17   3     1090.39      929.78    215.01 o 
  -7  17   3      272.05       62.01    167.32 o 
  -5  17   3      144.42     -143.47    167.62 o 
  -3  17   3     1711.44     1634.18    227.73 o 
  -1  17   3      610.14      393.82    168.90 o 
   1  17   3       20.66     -190.06    143.19 o 
   3  17   3      490.16      367.92    178.67 o 
   5  17   3     1230.12     1125.20    195.77 o 
   7  17   3      461.93      417.45    175.53 o 
   9  17   3      467.73      342.85    180.55 o 
  11  17   3      458.47      384.36    244.42 o 
  13  17   3       13.85     -159.66    229.93 o 
  15  17   3       93.51      219.94    364.05 o 
 -14  18   3     1506.15     1182.64    375.95 o 
 -12  18   3     1948.12     2012.75    527.49 o 
 -10  18   3     2186.62     1896.97    452.61 o 
  -8  18   3     3229.90     3008.65    621.10 o 
  -6  18   3     2240.18     2033.99    422.87 o 
  -4  18   3      346.98      275.61    187.90 o 
  -2  18   3      363.85      209.56    290.39 o 
   0  18   3       71.38     -243.58    162.39 o 
   2  18   3       77.86      -38.70    158.74 o 
   4  18   3       58.08     -161.39    166.66 o 
   6  18   3      535.89      777.13    199.34 o 
   8  18   3      718.18      670.51    198.73 o 
  10  18   3        1.68     -107.92    187.87 o 
  12  18   3      607.95      696.62    290.05 o 
 -11  19   3       16.39      -64.29    174.94 o 
  -9  19   3        1.72      -95.04    178.76 o 
  -7  19   3        0.72     -259.74    185.38 o 
  -5  19   3      138.51     -170.99    179.37 o 
  -3  19   3      105.77      -82.58    226.95 o 
  -1  19   3        7.53     -282.17    188.11 o 
   1  19   3      380.51       78.27    243.54 o 
   3  19   3     2760.92     3091.58    286.65 o 
   5  19   3     2158.50     2560.37    310.85 o 
   7  19   3     1152.28     1348.31    240.53 o 
   9  19   3      270.84      175.24    179.39 o 
  11  19   3      113.82      114.57    250.39 o 
  -8  20   3      537.53      343.67    183.21 o 
  -6  20   3       53.24      -48.11    164.44 o 
  -4  20   3       18.70     -130.22    251.07 o 
  -2  20   3        9.72     -224.76    222.44 o 
   0  20   3        8.76     -189.13    218.72 o 
   2  20   3       20.82     -290.15    226.48 o 
   4  20   3      386.42      344.17    200.35 o 
   6  20   3      962.76      881.37    232.54 o 
   8  20   3      345.18      239.67    214.16 o 
 -26   0   4       22.68      185.18    374.57 o 
 -24   0   4      246.23      180.97    298.81 o 
 -22   0   4      131.20      164.14    332.48 o 
 -20   0   4     1593.49     1607.69    361.94 o 
 -18   0   4     4259.54     4135.17    249.76 o 
 -16   0   4    22313.72    22006.38    376.21 o 
 -14   0   4    35469.09    33018.23    449.27 o 
 -12   0   4    58223.18    57577.07    614.76 o 
 -10   0   4      119.22      161.33     73.07 o 
  -8   0   4      483.96      208.08     54.25 o 
  -6   0   4     1454.29     1727.35    113.51 o 
  -4   0   4     8992.60     8924.53    206.81 o 
  -2   0   4       23.37      -16.83     63.13 o 
   0   0   4    56893.43    63566.92    976.40 o 
   2   0   4    94170.20   105564.69   1473.02 o 
   4   0   4      833.94      463.68     59.16 o 
   6   0   4    33708.57    42502.11    503.56 o 
   8   0   4       11.13     -164.14    109.42 o 
  10   0   4     2249.03     2470.46    269.35 o 
  12   0   4    19990.08    21838.50    664.96 o 
  14   0   4     2842.74     2794.52    319.85 o 
  16   0   4     2976.04     2394.70    340.90 o 
  18   0   4    29693.50    28286.10    892.23 o 
  20   0   4    29860.55    29376.13    980.61 o 
  22   0   4     4282.53     3964.52    450.32 o 
  24   0   4     1649.59     1277.99    324.06 o 
  26   0   4       37.37        0.00    361.94 o 
 -27   1   4       13.61     -113.33    265.74 o 
 -25   1   4        7.57      156.02    251.14 o 
 -23   1   4     1214.76     2064.70    325.37 o 
 -21   1   4     1789.47     1767.22    281.12 o 
 -19   1   4     1104.08     1259.62    144.22 o 
 -17   1   4     2848.59     2935.05    141.74 o 
 -15   1   4      159.64       68.61     79.05 o 
 -13   1   4       43.96       47.33     68.86 o 
 -11   1   4     1236.47     1224.22     72.22 o 
  -9   1   4    16506.00    16625.85    180.40 o 
  -7   1   4     2888.18     3316.03     91.14 o 
  -5   1   4     5468.33     5946.06    107.25 o 
  -3   1   4    12163.80    12316.57    500.83 o 
  -1   1   4   100477.16   115787.41   1641.36 o 
   1   1   4    73713.84    87197.92   1130.01 o 
   3   1   4    15502.90    14198.68    170.56 o 
   5   1   4     2698.79     4116.42     85.31 o 
   7   1   4    13025.56    15782.80    224.42 o 
   9   1   4    16307.14    17470.99    270.57 o 
  11   1   4     7069.29     6349.88    334.58 o 
  13   1   4       36.21     -148.44    108.19 o 
  15   1   4      175.43     -161.36    121.04 o 
  17   1   4        0.28     -117.57    139.77 o 
  19   1   4      448.17      651.75    203.84 o 
  21   1   4     1039.05     1133.91    294.60 o 
  23   1   4       69.40      132.18    177.47 o 
  25   1   4        9.84       32.89    224.67 o 
  27   1   4      176.97      397.99    267.04 o 
 -26   2   4       15.01       96.25    249.77 o 
 -24   2   4      301.12      606.21    260.28 o 
 -22   2   4      578.77      601.04    236.46 o 
 -20   2   4       96.82     -245.00    179.71 o 
 -18   2   4     7062.75     7171.76    191.09 o 
 -16   2   4    26225.84    26092.34    333.33 o 
 -14   2   4    49236.52    49791.38    468.34 o 
 -12   2   4    75409.80    80171.09    864.04 o 
 -10   2   4     4657.78     3471.79     93.79 o 
  -8   2   4     1162.67     1097.94     82.96 o 
  -6   2   4     1877.16     1671.28     70.17 o 
  -4   2   4     2607.35     3208.78     94.59 o 
  -2   2   4   110398.09   124539.75   3324.80 o 
   0   2   4     9765.39     9980.97    205.28 o 
   2   2   4     1296.36     1249.32     71.31 o 
   4   2   4    19874.81    20579.46    272.34 o 
   6   2   4     2845.47     2170.71     70.24 o 
   8   2   4     1957.84     1963.08    128.40 o 
  10   2   4      315.33      199.84     80.86 o 
  12   2   4     9006.22     8375.31    184.71 o 
  14   2   4    14080.25    14653.79    405.55 o 
  16   2   4     7982.95     7141.78    309.33 o 
  18   2   4    16070.35    15754.59    473.15 o 
  20   2   4    17475.10    17487.68    530.70 o 
  22   2   4     6696.61     6725.93    310.79 o 
  24   2   4     1115.81     1184.47    220.11 o 
  26   2   4       14.93      -69.30    220.16 o 
 -27   3   4      278.61      447.71    264.84 o 
 -25   3   4     1697.46     2213.01    325.37 o 
 -23   3   4     4389.53     4634.43    352.30 o 
 -21   3   4     4796.39     4605.61    331.33 o 
 -19   3   4     5061.75     4629.33    197.25 o 
 -17   3   4     1282.66     1339.26    117.83 o 
 -15   3   4     2984.22     2859.71    132.27 o 
 -13   3   4     5103.10     5103.87    167.65 o 
 -11   3   4    10266.42     9567.22    186.65 o 
  -9   3   4     3900.38     4287.11    117.42 o 
  -7   3   4    18611.90    18816.71    255.88 o 
  -5   3   4     4903.11     5716.39    113.24 o 
  -3   3   4    11710.02    10809.53    195.01 o 
  -1   3   4      170.80       64.46     96.80 o 
   1   3   4    16543.45    19183.15    307.91 o 
   3   3   4    24420.29    23838.36    287.64 o 
   5   3   4    14896.49    15809.86    229.01 o 
   7   3   4    11553.13    11310.05    162.23 o 
   9   3   4    15905.68    17175.50    206.00 o 
  11   3   4    15993.47    16406.45    287.38 o 
  13   3   4     8163.74     7232.07    191.50 o 
  15   3   4      715.68      554.41    156.22 o 
  17   3   4        1.30     -163.78    139.49 o 
  19   3   4       48.05     -126.56    138.37 o 
  21   3   4       21.62       22.77    150.16 o 
  23   3   4     1292.13     1803.58    295.20 o 
  25   3   4       87.64      -64.21    186.75 o 
 -26   4   4      932.50      965.31    303.72 o 
 -24   4   4     1028.98     1143.28    284.96 o 
 -22   4   4      325.63       42.33    201.32 o 
 -20   4   4       17.81     -195.65    141.35 o 
 -18   4   4     4095.58     3855.04    162.38 o 
 -16   4   4     6824.82     7152.56    192.68 o 
 -14   4   4    16299.60    15823.32    256.17 o 
 -12   4   4    17183.62    16138.84    242.83 o 
 -10   4   4    42228.29    47302.72    490.51 o 
  -8   4   4     3644.37     2724.67    100.76 o 
  -6   4   4     2405.99     2911.88     94.07 o 
  -4   4   4     3616.99     4160.16     87.47 o 
  -2   4   4    29590.01    28242.36    345.32 o 
   0   4   4    36750.59    36221.75    627.08 o 
   2   4   4      968.05     1423.69     84.84 o 
   4   4   4    17916.44    15401.50    200.12 o 
   6   4   4      898.50     1339.42     77.97 o 
   8   4   4    20141.54    20355.11    338.40 o 
  10   4   4    15744.85    16143.44    644.52 o 
  12   4   4    11623.77    10922.92    242.88 o 
  14   4   4    11218.67    12144.88    370.71 o 
  16   4   4     3298.45     3262.70    205.54 o 
  18   4   4     5918.99     5565.02    260.57 o 
  20   4   4     8897.13     9187.87    333.19 o 
  22   4   4     5397.66     4905.74    277.71 o 
  24   4   4      293.95      136.55    181.68 o 
  26   4   4      265.20      430.12    221.70 o 
 -25   5   4      762.61      990.71    283.42 o 
 -23   5   4     1991.79     2135.39    308.59 o 
 -21   5   4     3528.76     3847.29    272.50 o 
 -19   5   4     7036.12     6465.61    279.14 o 
 -17   5   4        0.36     -125.46     83.64 o 
 -15   5   4     3437.85     3101.86    146.46 o 
 -13   5   4       84.50      -85.61     73.07 o 
 -11   5   4      235.61      231.68     73.45 o 
  -9   5   4     6443.47     5788.11    147.34 o 
  -7   5   4     9126.86     9100.78    176.59 o 
  -5   5   4     1905.20     1888.95     85.93 o 
  -3   5   4       63.43        4.98     36.44 o 
  -1   5   4    17714.08    20862.36    286.01 o 
   1   5   4      442.34      177.24     50.61 o 
   3   5   4     2190.79     3238.48    120.07 o 
   5   5   4    23553.50    21570.83    256.49 o 
   7   5   4    10373.68    10652.09    177.94 o 
   9   5   4    54094.20    57757.40    514.23 o 
  11   5   4    14995.29    15392.97    390.77 o 
  13   5   4    22128.99    20906.27    318.68 o 
  15   5   4      987.95     1147.46    156.53 o 
  17   5   4       27.32     -245.98    163.99 o 
  19   5   4        7.02        9.84    160.29 o 
  21   5   4      150.49      182.12    167.46 o 
  23   5   4      497.41      106.48    196.44 o 
  25   5   4        7.88     -221.59    185.87 o 
 -26   6   4     1112.14     1704.49    496.62 o 
 -24   6   4     1231.65     1830.52    321.07 o 
 -22   6   4       50.76       52.87    173.16 o 
 -20   6   4     1151.02     1138.99    194.54 o 
 -18   6   4      114.30       78.18    103.47 o 
 -16   6   4     1045.10      811.15    113.87 o 
 -14   6   4      795.61      824.93    107.92 o 
 -12   6   4     2182.73     2401.19    124.44 o 
 -10   6   4    24802.67    23355.74    291.98 o 
  -8   6   4    25910.54    25576.29    294.01 o 
  -6   6   4    49085.18    49924.05    637.88 o 
  -4   6   4    79491.36    78448.00    571.29 o 
  -2   6   4    23522.29    26090.57    298.87 o 
   0   6   4    54231.80    58900.30    511.18 o 
   2   6   4     3147.44     2318.16    100.53 o 
   4   6   4     5974.70     4500.45    110.26 o 
   6   6   4       73.32      -31.10     47.93 o 
   8   6   4    12472.51    11583.60    185.72 o 
  10   6   4    27126.13    27156.42    365.13 o 
  12   6   4     6382.55     6795.30    163.04 o 
  14   6   4       68.55        2.46     89.13 o 
  16   6   4      275.09      227.84    137.80 o 
  18   6   4     9718.28     9603.21    326.88 o 
  20   6   4     5568.64     4918.38    275.62 o 
  22   6   4     2634.64     2712.17    259.52 o 
  24   6   4     1486.64     1315.80    237.21 o 
 -25   7   4      366.61      559.75    412.44 o 
 -23   7   4     2389.01     2069.48    322.06 o 
 -21   7   4     3277.13     3379.64    275.83 o 
 -19   7   4       32.30      -94.54    126.51 o 
 -17   7   4     2259.00     2003.29    149.33 o 
 -15   7   4      576.21      563.72    112.20 o 
 -13   7   4       89.34      -80.53     76.59 o 
 -11   7   4     4436.82     5280.22    155.19 o 
  -9   7   4      711.81      774.36     84.41 o 
  -7   7   4      975.59      927.65     97.51 o 
  -5   7   4     2769.46     2082.83     94.57 o 
  -3   7   4     2179.45     2429.70     96.95 o 
  -1   7   4     6752.08     6596.59    146.93 o 
   1   7   4     1943.93     1683.82     97.84 o 
   3   7   4     4703.50     3934.55    132.54 o 
   5   7   4      357.66      146.85     56.48 o 
   7   7   4     6766.06     6648.48    144.47 o 
   9   7   4    11380.81    10196.65    199.41 o 
  11   7   4    12059.21    12000.49    205.68 o 
  13   7   4      405.36      170.99     95.89 o 
  15   7   4     4629.41     4528.73    222.78 o 
  17   7   4      424.54      503.31    154.00 o 
  19   7   4     1679.53     1741.02    215.37 o 
  21   7   4      699.35      534.36    200.81 o 
  23   7   4        0.92      -38.18    254.62 o 
  25   7   4        1.99     -348.04    235.45 o 
 -24   8   4     1945.87     2135.76    340.25 o 
 -22   8   4      992.36      591.47    253.80 o 
 -20   8   4     1052.94      742.69    196.73 o 
 -18   8   4       13.10     -192.09    143.49 o 
 -16   8   4      896.23      781.88    128.24 o 
 -14   8   4       27.03     -121.12     80.75 o 
 -12   8   4       38.63     -118.99     79.33 o 
 -10   8   4     6509.08     6488.82    167.50 o 
  -8   8   4    17614.63    16121.47    283.76 o 
  -6   8   4    46976.83    46319.83    415.78 o 
  -4   8   4    48753.06    51612.36    446.97 o 
  -2   8   4    24006.91    23601.50    313.75 o 
   0   8   4    17097.43    16324.68    319.52 o 
   2   8   4      732.73      686.33     83.99 o 
   4   8   4     4371.79     4010.05    113.21 o 
   6   8   4      331.02      320.73     66.98 o 
   8   8   4     6738.36     6601.04    154.87 o 
  10   8   4    19302.71    17802.00    253.32 o 
  12   8   4     5944.32     5884.52    193.78 o 
  14   8   4      135.62      278.30    106.24 o 
  16   8   4     4840.06     4654.71    238.86 o 
  18   8   4      787.08      707.47    236.57 o 
  20   8   4      282.42       95.24    221.69 o 
  22   8   4      751.80      562.83    255.46 o 
  24   8   4      649.09      724.05    306.48 o 
 -23   9   4      145.65      -17.87    256.73 o 
 -21   9   4       68.65       68.87    222.20 o 
 -19   9   4     1487.42     1461.50    209.78 o 
 -17   9   4     2078.91     2049.14    184.18 o 
 -15   9   4     1804.72     1614.57    169.65 o 
 -13   9   4     1965.88     1692.01    151.44 o 
 -11   9   4     9443.47     8838.07    236.97 o 
  -9   9   4    11598.56    11734.01    259.16 o 
  -7   9   4      258.35      171.04     86.50 o 
  -5   9   4     1397.12     1354.64     94.52 o 
  -3   9   4    12376.45    12286.25    201.56 o 
  -1   9   4    22378.86    20727.51    361.44 o 
   1   9   4    21214.49    20447.62    287.33 o 
   3   9   4     1969.62     2009.90    124.57 o 
   5   9   4     3498.82     2940.37    113.43 o 
   7   9   4     2413.24     2182.53    114.16 o 
   9   9   4     3229.15     3250.08    126.45 o 
  11   9   4     5672.17     4985.94    183.23 o 
  13   9   4     3889.42     3284.22    248.31 o 
  15   9   4     1748.31     1700.41    232.92 o 
  17   9   4       32.39       81.83    194.77 o 
  19   9   4      293.15      -69.44    199.39 o 
  21   9   4       44.98      -48.31    239.22 o 
  23   9   4        3.79     -140.65    209.03 o 
 -24  10   4      702.48     1104.68    319.38 o 
 -22  10   4      758.77      731.21    267.24 o 
 -20  10   4      487.29      331.83    187.82 o 
 -18  10   4      264.94      269.43    189.49 o 
 -16  10   4     1746.20     1620.50    176.19 o 
 -14  10   4      562.00      405.58    139.65 o 
 -12  10   4       88.48      -63.45    100.12 o 
 -10  10   4     2061.45     2398.08    164.03 o 
  -8  10   4    22647.21    23356.13    369.26 o 
  -6  10   4    30684.20    30386.12    342.79 o 
  -4  10   4    18987.14    18378.70    258.32 o 
  -2  10   4     5924.04     5493.90    140.92 o 
   0  10   4      332.38      188.56     80.48 o 
   2  10   4     4943.60     5218.78    163.48 o 
   4  10   4     1683.02     2115.56    129.36 o 
   6  10   4      789.21      598.44    105.95 o 
   8  10   4     2298.96     2573.38    188.26 o 
  10  10   4     5288.79     5035.76    190.38 o 
  12  10   4     2033.27     1946.98    188.41 o 
  14  10   4     2924.36     3060.26    229.11 o 
  16  10   4     4921.16     4850.69    334.35 o 
  18  10   4       16.98      -69.62    212.72 o 
  20  10   4      365.56       29.17    294.60 o 
  22  10   4     1222.07     1032.15    279.72 o 
 -23  11   4      536.67      533.82    259.77 o 
 -21  11   4      584.86      530.07    266.33 o 
 -19  11   4      494.88      138.79    178.16 o 
 -17  11   4     2666.60     2514.55    207.12 o 
 -15  11   4        2.26     -167.16    111.44 o 
 -13  11   4     3284.91     3435.11    209.31 o 
 -11  11   4     1703.74     1325.77    150.47 o 
  -9  11   4     8555.73     8218.20    242.39 o 
  -7  11   4     1819.99     1984.86    154.04 o 
  -5  11   4     2772.14     2585.31    129.37 o 
  -3  11   4    10607.27    10769.78    207.46 o 
  -1  11   4    22427.16    23087.84    406.31 o 
   1  11   4    25127.39    24794.38    343.02 o 
   3  11   4    12177.88    12147.30    247.65 o 
   5  11   4    11677.37    12669.68    263.74 o 
   7  11   4     7940.32     7474.87    218.37 o 
   9  11   4     5782.67     5832.59    204.13 o 
  11  11   4     4120.33     4266.66    191.03 o 
  13  11   4       18.44     -177.65    118.43 o 
  15  11   4      402.93      164.72    160.11 o 
  17  11   4     1359.49     1107.40    270.03 o 
  19  11   4      444.76      224.37    232.55 o 
  21  11   4      308.56      244.07    227.25 o 
  23  11   4      155.77      306.19    288.25 o 
 -22  12   4     1433.42     2072.98    336.24 o 
 -20  12   4     2018.77     2046.31    254.43 o 
 -18  12   4     1661.25     1841.27    242.35 o 
 -16  12   4     3048.06     3110.15    218.44 o 
 -14  12   4     4020.35     3757.92    213.89 o 
 -12  12   4      236.31      -40.69    120.29 o 
 -10  12   4      194.53      161.92    118.73 o 
  -8  12   4     5721.35     6080.40    218.81 o 
  -6  12   4    11214.20    11049.59    267.01 o 
  -4  12   4     3312.19     3303.94    145.45 o 
  -2  12   4       14.00       11.23     97.80 o 
   0  12   4      174.22      178.05    119.40 o 
   2  12   4      131.31     -108.11    117.57 o 
   4  12   4      398.61      491.17    108.07 o 
   6  12   4     1063.14      647.25    119.53 o 
   8  12   4      411.80      398.37    116.38 o 
  10  12   4      835.50      561.47    121.97 o 
  12  12   4     1660.92     1695.82    210.24 o 
  14  12   4     3391.47     3738.55    256.82 o 
  16  12   4     2883.38     2830.07    308.43 o 
  18  12   4     1771.51     2015.36    612.35 o 
  20  12   4      140.26      381.32    265.41 o 
  22  12   4      736.46      854.99    301.12 o 
 -21  13   4      185.43      582.89    336.69 o 
 -19  13   4      178.72      582.15    223.03 o 
 -17  13   4       41.20      -49.46    166.44 o 
 -15  13   4        4.69      -98.33    137.08 o 
 -13  13   4      789.04      480.36    139.12 o 
 -11  13   4       69.34     -176.36    117.57 o 
  -9  13   4      965.11     1091.42    155.99 o 
  -7  13   4     2440.38     2759.40    226.52 o 
  -5  13   4     2318.18     2783.14    262.35 o 
  -3  13   4     3096.26     3689.27    184.44 o 
  -1  13   4    12114.97    11478.69    316.98 o 
   1  13   4    11012.88    11518.86    487.03 o 
   3  13   4     2301.77     2521.68    227.33 o 
   5  13   4     2450.08     2342.59    201.10 o 
   7  13   4      612.23      509.92    149.79 o 
   9  13   4       82.07     -158.50    105.66 o 
  11  13   4       53.10     -166.82    111.21 o 
  13  13   4      422.09      274.36    159.51 o 
  15  13   4        2.07     -217.94    160.86 o 
  17  13   4      209.23      273.45    223.41 o 
  19  13   4       87.28      -40.07    242.53 o 
  21  13   4      267.54      286.19    273.79 o 
 -20  14   4     1991.90     3610.62    311.69 o 
 -18  14   4     2782.97     3783.25    311.96 o 
 -16  14   4     3259.56     4057.99    261.92 o 
 -14  14   4     2689.44     2663.46    258.87 o 
 -12  14   4     1619.94     1840.34    231.78 o 
 -10  14   4      280.05      244.72    168.53 o 
  -8  14   4      650.38      182.02    196.16 o 
  -6  14   4     1078.12     1509.06    226.73 o 
  -4  14   4     2936.11     3001.16    234.44 o 
  -2  14   4    14123.29    14486.85    367.99 o 
   0  14   4     5328.94     4451.48    231.57 o 
   2  14   4      127.90     -192.05    128.03 o 
   4  14   4      690.77      386.41    146.31 o 
   6  14   4     1719.90     1686.49    194.50 o 
   8  14   4     1748.07     1710.66    207.93 o 
  10  14   4      454.89      482.71    162.68 o 
  12  14   4     1891.69     2148.70    326.17 o 
  14  14   4     1255.34     1023.54    267.64 o 
  16  14   4     1367.71     2212.87    327.76 o 
  18  14   4     1768.55     1986.94    339.57 o 
  20  14   4      477.08      644.98    294.44 o 
 -19  15   4      149.83      465.68    269.59 o 
 -17  15   4      264.65      333.88    298.81 o 
 -15  15   4      350.21      347.88    201.30 o 
 -13  15   4       50.62     -189.54    169.79 o 
 -11  15   4       24.99      -68.25    171.56 o 
  -9  15   4       86.89     -123.31    159.05 o 
  -7  15   4       81.67     -104.60    158.43 o 
  -5  15   4      216.21      164.73    169.99 o 
  -3  15   4     1764.46     1906.63    223.75 o 
  -1  15   4       93.70       68.51    142.90 o 
   1  15   4       30.87      -78.74    136.12 o 
   3  15   4     2770.85     2827.66    290.53 o 
   5  15   4     4521.55     4721.25    252.43 o 
   7  15   4     4126.09     4123.95    262.59 o 
   9  15   4     3915.47     4003.48    261.21 o 
  11  15   4     1003.34      753.55    243.24 o 
  13  15   4     1480.37     1582.38    328.27 o 
  15  15   4     1210.38     1483.73    290.01 o 
  17  15   4      756.01     1031.11    437.70 o 
 -16  16   4     3055.64     3656.71    471.36 o 
 -14  16   4     1808.08     2064.83    264.86 o 
 -12  16   4     1361.12     1301.17    361.90 o 
 -10  16   4      362.22      241.26    182.54 o 
  -8  16   4      508.39      318.46    184.44 o 
  -6  16   4        5.73     -134.66    158.20 o 
  -4  16   4      334.19     -115.79    159.94 o 
  -2  16   4       15.67     -270.78    183.36 o 
   0  16   4        7.06     -207.40    138.26 o 
   2  16   4      319.20      120.26    169.21 o 
   4  16   4     3399.04     3471.20    334.51 o 
   6  16   4     5367.77     5548.30    280.19 o 
   8  16   4      892.04      710.16    188.28 o 
  10  16   4        8.59     -187.26    154.61 o 
  12  16   4     1051.40     1203.43    275.04 o 
  14  16   4     4069.39     4779.88    403.23 o 
  16  16   4     2602.89     3333.22    576.58 o 
 -15  17   4        0.87     -287.60    196.20 o 
 -13  17   4      431.80        9.34    197.91 o 
 -11  17   4     1471.57     1702.45    471.67 o 
  -9  17   4     2421.57     2594.28    451.93 o 
  -7  17   4     2296.55     1974.29    476.26 o 
  -5  17   4      278.94      307.71    188.43 o 
  -3  17   4      627.72      622.52    248.48 o 
  -1  17   4     1200.33     1278.27    272.19 o 
   1  17   4     1022.46     1116.69    243.37 o 
   3  17   4      803.88      894.53    196.75 o 
   5  17   4      522.06      585.40    193.09 o 
   7  17   4      576.92      738.04    201.47 o 
   9  17   4      303.41      180.09    175.74 o 
  11  17   4     1009.49     1037.90    272.19 o 
  13  17   4     2916.73     3678.95    765.97 o 
  15  17   4     2582.08     3635.59    411.60 o 
 -12  18   4      296.72      166.53    200.74 o 
 -10  18   4     1019.49      940.63    221.01 o 
  -8  18   4      519.72      500.42    203.66 o 
  -6  18   4      273.02      -12.56    178.73 o 
  -4  18   4      344.03       89.24    223.49 o 
  -2  18   4      488.46      365.61    230.28 o 
   0  18   4      353.99       66.05    401.92 o 
   2  18   4        8.12      -77.82    162.14 o 
   4  18   4      270.99      304.48    285.04 o 
   6  18   4      785.27      649.83    204.34 o 
   8  18   4        6.22      -51.04    166.20 o 
  10  18   4       97.76      121.13    239.55 o 
  12  18   4      398.39      435.38    257.41 o 
 -11  19   4      599.49      362.17    314.40 o 
  -9  19   4     2827.98     3722.22    418.76 o 
  -7  19   4      916.56      446.45    262.95 o 
  -5  19   4       11.52     -156.09    194.98 o 
  -3  19   4       47.35     -301.09    200.73 o 
  -1  19   4       17.58     -160.85    221.06 o 
   1  19   4       38.96     -108.66    239.61 o 
   3  19   4      791.51     1059.92    259.75 o 
   5  19   4     1043.00      904.50    243.12 o 
   7  19   4     1456.13     1664.04    250.11 o 
   9  19   4      916.84      807.94    226.32 o 
  -6  20   4     2107.50     2226.76    522.68 o 
  -4  20   4     2199.03     1786.23    688.11 o 
  -2  20   4      361.31       32.94    340.90 o 
   0  20   4        4.22     -187.56    231.90 o 
   2  20   4       15.85     -311.41    254.62 o 
   4  20   4       71.89      217.20    211.67 o 
   6  20   4      919.92     1086.93    240.82 o 
 -27   1   5     2042.69     2867.37    368.98 o 
 -25   1   5     2791.48     3566.99    404.03 o 
 -23   1   5     6644.37     6963.13    414.94 o 
 -21   1   5     5971.47     5559.45    358.37 o 
 -19   1   5     4726.77     4697.69    197.50 o 
 -17   1   5        3.34     -112.14     74.76 o 
 -15   1   5      804.27      603.69     90.36 o 
 -13   1   5     1382.87     1213.67     85.68 o 
 -11   1   5     4637.26     3853.86    172.22 o 
  -9   1   5     9609.58     8839.73    158.41 o 
  -7   1   5    40603.09    43424.49    704.94 o 
  -5   1   5    44815.00    48003.36    936.07 o 
  -3   1   5   107636.48   118319.44   2699.83 o 
  -1   1   5      977.73      984.66    126.26 o 
   1   1   5    17839.83    17548.79    347.21 o 
   3   1   5    41759.34    48548.16    474.62 o 
   5   1   5    11951.49    14005.81    179.79 o 
   7   1   5    42316.64    43116.66    375.74 o 
   9   1   5    50748.63    57830.78    581.04 o 
  11   1   5    60056.36    60626.59    861.53 o 
  13   1   5     8813.73     7884.29    312.43 o 
  15   1   5        4.45     -182.86    121.90 o 
  17   1   5     1798.02     2159.13    243.97 o 
  19   1   5     4947.81     4371.43    313.54 o 
  21   1   5     1704.94     1664.12    262.75 o 
  23   1   5      897.43      799.08    255.64 o 
  25   1   5     2089.01     2017.65    249.38 o 
 -26   2   5       29.07      243.60    247.84 o 
 -24   2   5      232.56      199.36    351.42 o 
 -22   2   5      451.20      231.50    219.90 o 
 -20   2   5      130.28     -175.40    129.21 o 
 -18   2   5     1564.32     1411.81    126.49 o 
 -16   2   5     4629.82     4206.56    160.56 o 
 -14   2   5        5.91       -4.34     71.52 o 
 -12   2   5     1071.11      872.47     87.43 o 
 -10   2   5      124.44       53.88     55.22 o 
  -8   2   5    10924.79    10784.09    173.67 o 
  -6   2   5    17873.56    17652.54    247.18 o 
  -4   2   5    59047.61    63102.32    897.35 o 
  -2   2   5    40689.22    47679.89    609.87 o 
   0   2   5    35192.59    41051.84    648.13 o 
   2   2   5    12136.92    13248.62    246.95 o 
   4   2   5    15821.98    16545.42    206.58 o 
   6   2   5     3366.75     4811.96    105.22 o 
   8   2   5    17090.90    14655.86    210.79 o 
  10   2   5     4811.82     6312.57    255.85 o 
  12   2   5     1088.58     1122.26     96.47 o 
  14   2   5      588.27      589.21    154.75 o 
  16   2   5     4735.23     3981.06    357.73 o 
  18   2   5     6782.30     7294.92    351.01 o 
  20   2   5     1981.70     2065.45    267.64 o 
  22   2   5      209.78      215.23    221.33 o 
  24   2   5      706.04      403.42    189.25 o 
  26   2   5     2283.89     2735.79    405.67 o 
 -27   3   5      159.96      383.29    289.59 o 
 -25   3   5     1557.20     1789.86    376.67 o 
 -23   3   5     1395.96     1501.92    297.59 o 
 -21   3   5     2627.74     2589.03    302.05 o 
 -19   3   5      550.15      482.32    108.72 o 
 -17   3   5      766.18      733.97    112.75 o 
 -15   3   5      350.11      228.30     83.59 o 
 -13   3   5     2587.78     2595.63    142.84 o 
 -11   3   5    12907.12    13682.52    222.41 o 
  -9   3   5     9226.72     9420.97    238.00 o 
  -7   3   5      452.81      249.31     56.54 o 
  -5   3   5    28332.01    27673.89    461.80 o 
  -3   3   5   128443.89   144534.89   2165.12 o 
  -1   3   5    36282.55    36957.44   1378.32 o 
   1   3   5     3542.20     3795.36    148.44 o 
   3   3   5    56861.15    63374.83    986.38 o 
   5   3   5     7146.22     6518.76    130.15 o 
   7   3   5    15667.56    18318.04    293.40 o 
   9   3   5    56373.15    51489.52    558.99 o 
  11   3   5    18524.86    19179.59    307.18 o 
  13   3   5    12656.89    13960.62    400.06 o 
  15   3   5       36.27       19.41    145.46 o 
  17   3   5     3746.26     3428.01    260.62 o 
  19   3   5     1624.32     1854.70    255.72 o 
  21   3   5      302.21      168.33    163.03 o 
  23   3   5      354.47      223.92    192.31 o 
  25   3   5      749.15      689.01    215.27 o 
 -26   4   5       13.25      -83.36    254.12 o 
 -24   4   5      438.69      -11.95    240.89 o 
 -22   4   5      706.75      583.22    252.48 o 
 -20   4   5       26.91     -173.46    115.64 o 
 -18   4   5     1336.23     1160.86    123.71 o 
 -16   4   5    14046.11    13561.90    503.59 o 
 -14   4   5     8723.35     7909.60    193.34 o 
 -12   4   5      434.01      292.30     77.03 o 
 -10   4   5      908.62      993.73     88.16 o 
  -8   4   5     7490.79     7917.61    157.80 o 
  -6   4   5    27247.13    27812.05    292.15 o 
  -4   4   5      478.48      796.18     85.19 o 
  -2   4   5    14786.56    15747.03    321.24 o 
   0   4   5      951.13      826.55    107.01 o 
   2   4   5    31173.54    34099.28    395.96 o 
   4   4   5     5750.48     5810.91    217.47 o 
   6   4   5     2123.10     2555.35     96.31 o 
   8   4   5      928.52      965.26    100.05 o 
  10   4   5     6124.18     5769.73    192.57 o 
  12   4   5      149.22       20.28     90.33 o 
  14   4   5     4828.05     4920.77    259.77 o 
  16   4   5     8710.16     9399.71    369.78 o 
  18   4   5     8103.27     7009.16    289.10 o 
  20   4   5     4226.61     4396.50    263.84 o 
  22   4   5     2400.60     2362.59    243.94 o 
  24   4   5      382.60      317.34    193.33 o 
  26   4   5     1587.06     1568.23    263.18 o 
 -25   5   5     1129.70     1146.99    308.39 o 
 -23   5   5     2663.56     2953.83    425.07 o 
 -21   5   5     1101.81     1078.89    254.82 o 
 -19   5   5      212.54       21.87    144.81 o 
 -17   5   5      284.09      208.31    102.50 o 
 -15   5   5      384.02      331.94     96.64 o 
 -13   5   5      305.53      301.84     87.90 o 
 -11   5   5        8.30      -87.69     58.46 o 
  -9   5   5     2198.24     2022.07    109.24 o 
  -7   5   5      319.12      793.06     78.77 o 
  -5   5   5    36017.54    37366.38    332.73 o 
  -3   5   5    67981.34    74133.47    928.81 o 
  -1   5   5   111832.97   115802.59   1258.65 o 
   1   5   5    50300.58    52871.94    554.71 o 
   3   5   5    36725.82    38689.29    447.78 o 
   5   5   5     2201.67     1493.01     90.50 o 
   7   5   5     1888.27     1809.45    101.45 o 
   9   5   5    13483.58    13532.90    215.79 o 
  11   5   5      572.48      434.64     77.62 o 
  13   5   5       89.53       -1.35     94.55 o 
  15   5   5     1919.87     1557.99    314.27 o 
  17   5   5     3441.57     3155.98    235.45 o 
  19   5   5      211.92       16.55    230.21 o 
  21   5   5        9.64     -165.98    146.71 o 
  23   5   5      103.53      -87.74    173.78 o 
  25   5   5       13.13     -273.63    188.97 o 
 -26   6   5      230.82     -290.39    336.69 o 
 -24   6   5      142.34       88.74    296.71 o 
 -22   6   5       58.60      -75.87    218.36 o 
 -20   6   5     2290.06     2494.72    230.87 o 
 -18   6   5      965.88      673.55    123.95 o 
 -16   6   5     4466.91     4504.92    177.12 o 
 -14   6   5    11864.06    12591.42    243.85 o 
 -12   6   5     6395.16     6334.96    272.40 o 
 -10   6   5     2967.70     2675.38    120.94 o 
  -8   6   5      682.32      394.36     74.20 o 
  -6   6   5    31200.33    32700.06    379.53 o 
  -4   6   5     8032.45     7883.50    145.40 o 
  -2   6   5      257.41      248.71     85.41 o 
   0   6   5     1023.92     1170.35    103.24 o 
   2   6   5     6085.93     5289.43    143.26 o 
   4   6   5     2063.57     1813.24     92.77 o 
   6   6   5       92.61      -80.89     53.93 o 
   8   6   5     1129.77      722.19     87.45 o 
  10   6   5       22.61      -93.11     62.07 o 
  12   6   5        3.51     -125.48     83.65 o 
  14   6   5     6511.30     6224.36    244.38 o 
  16   6   5     9563.53     9584.51    307.86 o 
  18   6   5     4047.81     3628.32    248.58 o 
  20   6   5     2621.20     2803.07    278.78 o 
  22   6   5     1968.97     1339.97    226.57 o 
  24   6   5      200.85       49.72    186.72 o 
 -25   7   5       87.94       21.04    353.52 o 
 -23   7   5      351.44     -206.22    370.36 o 
 -21   7   5       30.88     -214.82    150.12 o 
 -19   7   5        2.14     -114.12    123.52 o 
 -17   7   5      150.36       40.43    107.86 o 
 -15   7   5       23.30       10.28     93.45 o 
 -13   7   5     2107.03     2155.50    137.20 o 
 -11   7   5      592.46      658.89     93.98 o 
  -9   7   5     3137.35     3617.61    133.07 o 
  -7   7   5       25.80     -100.34     71.25 o 
  -5   7   5    29583.57    29985.33    308.48 o 
  -3   7   5    37651.67    37066.93    392.04 o 
  -1   7   5    63710.61    67362.95    693.68 o 
   1   7   5    82958.95    83092.70    696.10 o 
   3   7   5    16699.71    15325.95    251.49 o 
   5   7   5    14440.48    15122.41    212.93 o 
   7   7   5     1378.43     1266.22     91.64 o 
   9   7   5       15.02      -93.97     62.64 o 
  11   7   5      322.33      214.11     79.29 o 
  13   7   5     8323.28     7563.41    211.10 o 
  15   7   5     2026.53     1980.50    187.21 o 
  17   7   5      635.70      269.33    152.73 o 
  19   7   5      855.24      829.12    188.80 o 
  21   7   5      124.41     -124.56    170.88 o 
  23   7   5       68.50     -173.64    239.47 o 
  25   7   5      343.29      358.72    282.79 o 
 -24   8   5       72.59     -260.93    404.03 o 
 -22   8   5      297.50      -68.78    220.36 o 
 -20   8   5     1497.96     1397.17    212.83 o 
 -18   8   5     1578.41     1414.29    169.01 o 
 -16   8   5     6148.62     6235.16    203.05 o 
 -14   8   5     3121.94     3161.43    160.56 o 
 -12   8   5    10571.83     9789.01    215.30 o 
 -10   8   5    10644.96    10216.91    209.00 o 
  -8   8   5     2728.12     2533.44    148.67 o 
  -6   8   5     2207.99     2530.31    105.13 o 
  -4   8   5     1339.22     1856.56    105.78 o 
  -2   8   5    20432.52    19775.98    330.65 o 
   0   8   5     6966.48     7810.96    178.52 o 
   2   8   5      753.72      852.20     92.27 o 
   4   8   5      306.57      177.10     61.63 o 
   6   8   5     9689.11     8418.67    170.42 o 
   8   8   5    10283.60    11106.16    199.45 o 
  10   8   5     5884.76     5343.04    151.27 o 
  12   8   5     1226.32     1367.62    131.91 o 
  14   8   5     1508.03     1297.53    163.73 o 
  16   8   5     4480.36     3952.09    228.50 o 
  18   8   5       45.73       64.99    202.10 o 
  20   8   5      823.59      821.31    258.86 o 
  22   8   5        5.28     -307.81    205.21 o 
  24   8   5      119.32     -125.95    319.85 o 
 -23   9   5       15.97     -154.78    223.47 o 
 -21   9   5      173.99       40.47    227.52 o 
 -19   9   5      212.02      221.61    166.12 o 
 -17   9   5     2628.85     2689.01    196.90 o 
 -15   9   5     3625.50     3552.94    206.93 o 
 -13   9   5       35.03     -153.28    102.19 o 
 -11   9   5        8.22     -121.42     80.95 o 
  -9   9   5      463.48      605.67    137.29 o 
  -7   9   5    12051.79    11814.92    259.32 o 
  -5   9   5     1929.55     1836.53    105.11 o 
  -3   9   5    10696.71    10387.07    247.52 o 
  -1   9   5    31482.13    31036.13    369.52 o 
   1   9   5    47540.75    45867.66    478.26 o 
   3   9   5    33763.49    33585.05    403.58 o 
   5   9   5    19229.02    19947.10    261.90 o 
   7   9   5     1541.72     1601.72    106.90 o 
   9   9   5       49.48      -14.06     74.69 o 
  11   9   5     2988.99     2826.58    155.35 o 
  13   9   5     1155.01     1123.92    164.46 o 
  15   9   5      131.73      -26.78    177.82 o 
  17   9   5      368.99      -68.01    193.55 o 
  19   9   5      539.60       63.84    221.69 o 
  21   9   5      410.02      269.50    252.87 o 
  23   9   5       21.67     -113.04    251.07 o 
 -22  10   5       13.67      -96.48    229.50 o 
 -20  10   5      428.35      302.04    188.11 o 
 -18  10   5     1080.20     1093.98    208.94 o 
 -16  10   5      795.84      530.09    151.53 o 
 -14  10   5     2195.72     2368.65    186.82 o 
 -12  10   5     2722.13     2825.91    188.88 o 
 -10  10   5    15179.01    14576.68    307.42 o 
  -8  10   5     6998.35     7135.13    221.06 o 
  -6  10   5     3915.22     3737.35    167.38 o 
  -4  10   5     9165.62     8510.32    187.80 o 
  -2  10   5     7441.24     7061.34    177.67 o 
   0  10   5     2993.68     2852.49    135.66 o 
   2  10   5     4988.44     4694.80    162.00 o 
   4  10   5    13991.29    14043.10    248.20 o 
   6  10   5    15508.97    14704.32    280.04 o 
   8  10   5    15322.58    14398.95    280.83 o 
  10  10   5    10033.40    10264.60    278.22 o 
  12  10   5       64.09        2.52    124.79 o 
  14  10   5      129.10     -149.70    132.43 o 
  16  10   5      937.02     1144.01    324.06 o 
  18  10   5       30.09     -307.62    205.08 o 
  20  10   5      741.51      727.60    279.31 o 
  22  10   5      372.74      152.22    239.44 o 
 -23  11   5       73.63     -212.42    239.61 o 
 -21  11   5      123.90      -97.25    190.02 o 
 -19  11   5      233.39      172.44    191.08 o 
 -17  11   5      710.26      605.16    154.91 o 
 -15  11   5       38.41      -62.77    126.75 o 
 -13  11   5      576.19      220.23    130.75 o 
 -11  11   5     1604.08     1742.67    162.87 o 
  -9  11   5     3811.89     3753.76    193.86 o 
  -7  11   5     2107.04     2407.47    165.86 o 
  -5  11   5     2455.67     2719.25    157.83 o 
  -3  11   5      121.39      106.83    101.53 o 
  -1  11   5     8458.80     8074.00    196.06 o 
   1  11   5    27325.08    27530.09    373.47 o 
   3  11   5    15275.28    16559.54    294.14 o 
   5  11   5    22122.16    22181.25    351.41 o 
   7  11   5     6694.28     7317.39    340.18 o 
   9  11   5       82.56       31.54     99.14 o 
  11  11   5      317.83      -30.96    206.69 o 
  13  11   5       59.25     -186.48    124.32 o 
  15  11   5       86.15      -17.18    182.57 o 
  17  11   5     1396.40      680.46    242.07 o 
  19  11   5       23.12     -116.61    332.48 o 
  21  11   5      199.71       35.55    263.06 o 
 -22  12   5      170.12      383.80    285.64 o 
 -20  12   5       31.99       58.43    198.40 o 
 -18  12   5       38.56     -102.44    179.37 o 
 -16  12   5       76.77      -88.88    143.31 o 
 -14  12   5      477.32      364.13    144.86 o 
 -12  12   5      332.48      295.80    130.47 o 
 -10  12   5     3197.32     3218.51    198.83 o 
  -8  12   5     5911.63     5992.58    225.94 o 
  -6  12   5     5554.53     4935.30    201.43 o 
  -4  12   5    11170.88    11198.26    255.90 o 
  -2  12   5     5628.73     5716.31    231.56 o 
   0  12   5      313.49      322.97    127.41 o 
   2  12   5     3062.32     2949.63    209.60 o 
   4  12   5    10836.91    10449.92    246.54 o 
   6  12   5    18052.69    19581.37    340.40 o 
   8  12   5    13224.30    12829.40    362.65 o 
  10  12   5     1210.61     1183.20    147.38 o 
  12  12   5      479.12      144.61    155.17 o 
  14  12   5       42.59     -125.58    153.80 o 
  16  12   5       18.33      -28.07    224.31 o 
  18  12   5      237.10       52.96    219.19 o 
  20  12   5      343.18      128.28    259.77 o 
 -21  13   5      221.91      365.66    223.91 o 
 -19  13   5      914.03     1219.81    241.21 o 
 -17  13   5      583.04      355.42    168.92 o 
 -15  13   5        5.65     -194.12    129.41 o 
 -13  13   5      598.23      827.80    161.20 o 
 -11  13   5     1192.86     1161.62    161.69 o 
  -9  13   5     3685.90     3633.67    200.41 o 
  -7  13   5     4908.88     5197.99    266.81 o 
  -5  13   5      708.20      796.76    164.78 o 
  -3  13   5      831.88      833.64    150.42 o 
  -1  13   5      768.29     1046.22    190.60 o 
   1  13   5     2524.80     2924.47    274.90 o 
   3  13   5      181.02       21.05    128.10 o 
   5  13   5     1073.58     1339.95    176.85 o 
   7  13   5     3970.13     3791.85    225.32 o 
   9  13   5     1596.46     1388.25    153.40 o 
  11  13   5     2131.22     2351.68    219.83 o 
  13  13   5      565.09      374.11    174.67 o 
  15  13   5     1183.60     1174.69    280.65 o 
  17  13   5     2300.93     2655.13    343.83 o 
  19  13   5       36.33     -311.61    207.74 o 
 -20  14   5     1307.07     1311.25    265.70 o 
 -18  14   5     1144.95     1364.59    258.37 o 
 -16  14   5      635.63      563.95    177.01 o 
 -14  14   5      176.50        9.24    172.48 o 
 -12  14   5      707.88      708.62    188.45 o 
 -10  14   5     1212.93      819.16    202.37 o 
  -8  14   5     1315.97     1278.88    198.64 o 
  -6  14   5     3407.03     4079.19    273.33 o 
  -4  14   5     1596.27     1335.18    197.50 o 
  -2  14   5      701.11      720.63    161.13 o 
   0  14   5     1831.91     1825.77    196.55 o 
   2  14   5      416.33      145.91    147.31 o 
   4  14   5      409.61      219.81    140.63 o 
   6  14   5     1025.95      764.42    170.05 o 
   8  14   5     1851.19     2050.39    206.20 o 
  10  14   5      769.79      758.50    177.67 o 
  12  14   5     1452.64     2187.37    298.54 o 
  14  14   5      741.92      881.16    243.54 o 
  16  14   5       79.95       39.96    238.02 o 
  18  14   5       18.30      146.70    232.32 o 
 -17  15   5      110.42       29.15    266.04 o 
 -15  15   5        4.70     -166.62    248.40 o 
 -13  15   5     2364.09     2827.57    273.56 o 
 -11  15   5     7066.59     7841.33    515.00 o 
  -9  15   5     3809.02     4235.18    299.28 o 
  -7  15   5     2374.61     2333.21    247.79 o 
  -5  15   5     1160.97      964.84    201.05 o 
  -3  15   5     1435.48     1282.52    261.68 o 
  -1  15   5       34.03     -184.88    123.25 o 
   1  15   5       32.68     -184.78    123.18 o 
   3  15   5      185.22        5.38    140.66 o 
   5  15   5      920.43     1038.92    190.98 o 
   7  15   5     5912.65     6639.32    301.05 o 
   9  15   5     4782.86     4748.96    266.10 o 
  11  15   5     2023.97     2307.14    315.45 o 
  13  15   5     2557.30     2926.80    334.70 o 
  15  15   5     1493.36     2849.23    530.29 o 
  17  15   5      547.69      627.08    412.44 o 
 -16  16   5      726.09     1000.97    243.03 o 
 -14  16   5     1124.19     1411.17    255.80 o 
 -12  16   5      541.94      843.30    221.08 o 
 -10  16   5      198.17      322.83    204.91 o 
  -8  16   5       55.14      124.77    175.01 o 
  -6  16   5      164.33     -241.10    160.73 o 
  -4  16   5        7.87     -115.74    313.54 o 
  -2  16   5        2.92     -111.67    172.55 o 
   0  16   5      150.34       -9.26    150.31 o 
   2  16   5      604.82      373.91    165.96 o 
   4  16   5       73.49      -58.33    152.50 o 
   6  16   5       11.62      -75.82    154.38 o 
   8  16   5      198.15      135.85    183.24 o 
  10  16   5     1151.85     1455.79    271.99 o 
  12  16   5     2617.63     2967.31    360.47 o 
  14  16   5     2287.90     2880.71    366.00 o 
  16  16   5     1666.07     2836.61    580.79 o 
 -15  17   5       56.21     -215.27    206.77 o 
 -13  17   5      159.86     -109.84    199.74 o 
 -11  17   5     3959.85     3592.59    586.63 o 
  -9  17   5     5253.96     5331.07    313.88 o 
  -7  17   5     1118.94      957.39    216.29 o 
  -5  17   5       22.46     -209.96    199.12 o 
  -3  17   5      871.24      372.14    237.23 o 
  -1  17   5       93.03      191.14    228.63 o 
   1  17   5      171.45       90.58    162.19 o 
   3  17   5      218.65      181.49    169.32 o 
   5  17   5     1036.88     1232.59    209.99 o 
   7  17   5      885.01     1220.51    216.90 o 
   9  17   5      957.01      911.53    243.62 o 
  11  17   5      489.65      677.12    269.31 o 
  13  17   5      312.51      763.39    283.63 o 
 -12  18   5      442.84      485.83    226.59 o 
 -10  18   5        7.23      -91.82    167.93 o 
  -8  18   5       12.31     -110.29    181.80 o 
  -6  18   5       19.11       20.72    336.69 o 
  -4  18   5      251.53     -137.98    212.72 o 
  -2  18   5       19.35     -183.17    200.73 o 
   0  18   5      877.47      655.17    246.79 o 
   2  18   5        4.02     -246.03    164.02 o 
   4  18   5     1078.52      604.38    227.55 o 
   6  18   5      716.07      734.90    212.17 o 
   8  18   5      204.50     -114.22    173.92 o 
  10  18   5      436.74     1068.62    288.22 o 
  12  18   5     2081.47     2539.66    374.57 o 
  -9  19   5      129.01      136.62    180.78 o 
  -7  19   5       28.30      100.88    182.96 o 
  -5  19   5       59.44     -132.57    238.08 o 
  -3  19   5       14.26     -247.83    193.55 o 
  -1  19   5       23.83      -13.11    223.99 o 
   1  19   5      109.44      -86.51    241.00 o 
   3  19   5      295.49      -68.33    251.64 o 
   5  19   5      359.20      247.22    192.90 o 
   7  19   5        1.60       46.53    186.87 o 
   9  19   5      171.66       27.24    233.45 o 
  -6  20   5       90.26       33.10    245.48 o 
  -4  20   5        1.01       38.97    264.41 o 
  -2  20   5        2.38     -181.92    215.34 o 
   0  20   5      224.59       48.13    232.07 o 
   2  20   5      205.94       69.13    269.31 o 
   4  20   5      242.08        2.10    249.50 o 
   6  20   5      760.17      546.93    214.30 o 
 -26   0   6     7083.46     7714.39    639.71 o 
 -24   0   6     3412.17     3080.71    505.03 o 
 -22   0   6      386.09     -155.72    332.48 o 
 -20   0   6       78.40     -222.69    150.66 o 
 -18   0   6    13336.74    13951.34    430.24 o 
 -16   0   6     5564.77     4805.65    267.96 o 
 -14   0   6     9949.67     9410.25    243.22 o 
 -12   0   6    30884.90    32456.89    439.14 o 
 -10   0   6    43254.64    42231.73    940.63 o 
  -8   0   6     1892.27     2055.56    185.18 o 
  -6   0   6      115.40      -12.95     86.28 o 
  -4   0   6    20208.75    21889.01    551.33 o 
  -2   0   6    55888.45    60755.57   1047.95 o 
   0   0   6   105512.49   117319.35   1721.32 o 
   2   0   6       84.92       42.09     79.96 o 
   4   0   6      637.80      830.83    214.64 o 
   6   0   6    24194.89    23231.51    389.30 o 
   8   0   6     1862.41     1491.68    105.02 o 
  10   0   6    10369.95    11468.47    488.20 o 
  12   0   6    14365.27    13732.71    551.33 o 
  14   0   6    16651.50    17895.03    660.75 o 
  16   0   6    15031.79    15824.39    656.54 o 
  18   0   6    11352.67    12465.92    648.13 o 
  20   0   6     6542.96     6342.38    509.24 o 
  22   0   6     2044.54     1851.79    404.03 o 
  24   0   6      787.26      770.18    399.82 o 
  26   0   6     5059.32     4898.83    555.54 o 
 -25   1   6       13.69       80.41    254.33 o 
 -23   1   6        6.29      -30.53    267.25 o 
 -21   1   6       21.91     -215.26    181.56 o 
 -19   1   6     1176.08     1170.08    146.82 o 
 -17   1   6      901.43      724.97    121.52 o 
 -15   1   6     2243.19     1981.29    123.14 o 
 -13   1   6      511.43      381.76     68.52 o 
 -11   1   6     2076.26     2416.62    111.46 o 
  -9   1   6     2609.41     2772.29    167.05 o 
  -7   1   6       37.39      -69.22     57.10 o 
  -5   1   6     6099.42     6295.59    173.78 o 
  -3   1   6      562.72      435.61    172.55 o 
  -1   1   6     1593.63     1584.86    121.04 o 
   1   1   6    36054.83    37447.94   1035.32 o 
   3   1   6      221.48      291.03     65.47 o 
   5   1   6      771.77     1015.44     69.05 o 
   7   1   6     7018.98     7595.58    138.12 o 
   9   1   6    27653.96    28320.47    301.71 o 
  11   1   6     4507.00     4258.77    126.67 o 
  13   1   6      419.83      109.25    141.33 o 
  15   1   6       24.87      257.54    159.96 o 
  17   1   6      301.58      215.05    167.17 o 
  19   1   6      160.41      283.34    206.68 o 
  21   1   6       57.56     -103.66    188.95 o 
  23   1   6      474.29      318.04    227.64 o 
  25   1   6       99.11     -102.90    236.07 o 
 -26   2   6     2563.60     3170.36    379.21 o 
 -24   2   6     1731.48     1709.50    303.50 o 
 -22   2   6      995.76      827.63    255.46 o 
 -20   2   6     1810.82     1897.14    173.29 o 
 -18   2   6     3318.28     3256.71    183.39 o 
 -16   2   6     3759.83     3446.54    153.59 o 
 -14   2   6    19212.60    18954.92    279.25 o 
 -12   2   6    23333.31    22619.38    401.27 o 
 -10   2   6     4195.52     3773.68    127.57 o 
  -8   2   6     2085.65     2301.06    111.92 o 
  -6   2   6     8082.88    10511.28    266.29 o 
  -4   2   6     1814.47     1617.96    271.46 o 
  -2   2   6     7103.76     8180.70    563.95 o 
   0   2   6    18040.33    17996.24    331.73 o 
   2   2   6     3334.12     3244.84    202.01 o 
   4   2   6      580.51      396.31     69.25 o 
   6   2   6     5168.15     4786.71    116.23 o 
   8   2   6    30554.09    30560.27    455.60 o 
  10   2   6     2292.60     1880.95    181.46 o 
  12   2   6     8580.43     8686.77    376.67 o 
  14   2   6    14220.03    13844.62    553.43 o 
  16   2   6     8656.14     8901.97    675.48 o 
  18   2   6    13538.72    13694.03    474.66 o 
  20   2   6     6097.87     5667.18    346.46 o 
  22   2   6     1844.81     2437.73    306.35 o 
  24   2   6       36.99       14.16    165.14 o 
  26   2   6     1418.34     1651.11    261.29 o 
 -25   3   6        3.75     -172.07    233.07 o 
 -23   3   6        8.63     -298.78    199.19 o 
 -21   3   6       43.79     -223.09    148.73 o 
 -19   3   6     1874.83     2022.74    169.52 o 
 -17   3   6     4269.63     4562.64    168.29 o 
 -15   3   6     2188.03     2472.73    136.55 o 
 -13   3   6     3112.09     2890.30    133.39 o 
 -11   3   6     2986.90     3067.49    125.36 o 
  -9   3   6        3.78      -76.68     51.12 o 
  -7   3   6    17044.33    17684.72    353.58 o 
  -5   3   6     1816.01     1971.46    124.44 o 
  -3   3   6     1135.41     1492.42    135.38 o 
  -1   3   6        8.24       -4.21     79.96 o 
   1   3   6      353.17      423.23     86.30 o 
   3   3   6     3622.57     3904.35    206.62 o 
   5   3   6       83.52       73.61     48.70 o 
   7   3   6     9673.11    10447.72    177.33 o 
   9   3   6    47223.30    49226.09    446.38 o 
  11   3   6    14402.01    15385.09    277.63 o 
  13   3   6      140.60     -122.05    124.99 o 
  15   3   6      533.52      490.72    170.17 o 
  17   3   6      691.61      865.77    218.59 o 
  19   3   6     4787.16     4605.92    511.35 o 
  21   3   6     1740.02     1791.12    293.12 o 
  23   3   6      221.68      281.30    182.63 o 
  25   3   6      781.86      736.66    208.99 o 
 -26   4   6     1052.68      871.23    284.53 o 
 -24   4   6     1363.51     1752.79    380.88 o 
 -22   4   6      986.61      722.61    254.07 o 
 -20   4   6     2599.97     2824.74    351.34 o 
 -18   4   6      547.11      622.29    114.88 o 
 -16   4   6    12717.79    12744.03    252.98 o 
 -14   4   6    24456.98    23620.10    329.31 o 
 -12   4   6    28169.30    28543.07    346.69 o 
 -10   4   6    13020.11    12007.97    210.66 o 
  -8   4   6      128.89      -81.86     54.57 o 
  -6   4   6     9784.80     9383.27    293.09 o 
  -4   4   6      358.24      230.07    102.50 o 
  -2   4   6     2410.61     1645.74    154.75 o 
   0   4   6     6319.83     5700.66    389.30 o 
   2   4   6     7780.01     8968.80    198.14 o 
   4   4   6    18980.19    18196.24    280.76 o 
   6   4   6    30480.87    30535.36    335.17 o 
   8   4   6    45259.06    45119.67    432.96 o 
  10   4   6     8870.30     7668.99    161.24 o 
  12   4   6    16052.79    17199.59    313.52 o 
  14   4   6     3442.43     3262.71    247.84 o 
  16   4   6     4241.32     4481.25    288.62 o 
  18   4   6     7949.34     8171.14    385.31 o 
  20   4   6     3897.73     3807.46    252.66 o 
  22   4   6     2190.45     2199.47    248.04 o 
  24   4   6      338.49      427.91    188.52 o 
 -25   5   6      274.95      158.69    251.07 o 
 -23   5   6       22.19     -330.44    220.29 o 
 -21   5   6       69.79      -74.61    148.40 o 
 -19   5   6      553.44      520.68    115.68 o 
 -17   5   6     4577.67     4645.70    208.23 o 
 -15   5   6      281.32      269.61    101.42 o 
 -13   5   6      988.88     1293.44    117.91 o 
 -11   5   6      550.98      432.39     96.07 o 
  -9   5   6      519.39      480.51     82.73 o 
  -7   5   6     7418.03     8630.50    196.14 o 
  -5   5   6     7176.70     5657.12    183.72 o 
  -3   5   6      886.16      521.55    115.95 o 
  -1   5   6       20.60     -111.53     80.35 o 
   1   5   6       28.84     -124.75     83.17 o 
   3   5   6     1588.15     1678.07    114.52 o 
   5   5   6    10880.98    12592.77    209.64 o 
   7   5   6      594.80      911.14     95.37 o 
   9   5   6    32006.75    33704.02    371.79 o 
  11   5   6    27876.48    24589.10    388.34 o 
  13   5   6        2.87     -170.67    129.43 o 
  15   5   6      112.79        2.64    159.03 o 
  17   5   6      759.47     1067.79    223.14 o 
  19   5   6     9469.78     9084.43    338.75 o 
  21   5   6     4401.73     4088.29    265.51 o 
  23   5   6      322.02      240.34    183.46 o 
  25   5   6      184.50      194.17    205.70 o 
 -24   6   6     3707.66     4842.35    422.75 o 
 -22   6   6     2933.68     3315.99    353.54 o 
 -20   6   6     4128.40     4811.94    235.28 o 
 -18   6   6    10957.50    11699.24    267.55 o 
 -16   6   6    13245.08    13217.56    267.58 o 
 -14   6   6     8247.05     8304.63    208.56 o 
 -12   6   6    14744.00    14062.15    308.19 o 
 -10   6   6     6301.43     5419.39    156.64 o 
  -8   6   6     2424.10     2509.60    130.75 o 
  -6   6   6     3108.70     2512.06     94.88 o 
  -4   6   6      718.61      886.03     84.06 o 
  -2   6   6     2879.28     2925.07    191.79 o 
   0   6   6     5785.06     5877.21    227.53 o 
   2   6   6     5276.47     4961.12    163.92 o 
   4   6   6     8390.39     7619.81    197.63 o 
   6   6   6    43140.22    42062.30    581.95 o 
   8   6   6    17632.78    18350.96    268.37 o 
  10   6   6    17025.33    17282.69    261.96 o 
  12   6   6     1621.48     1283.74    137.93 o 
  14   6   6      305.19      -22.41    121.44 o 
  16   6   6     1274.56     1405.36    181.85 o 
  18   6   6      346.25      263.46    158.13 o 
  20   6   6     1063.65     1497.02    221.60 o 
  22   6   6     1647.02     1877.48    231.82 o 
  24   6   6     1522.25     1749.73    260.77 o 
 -25   7   6      664.61     1165.79    483.99 o 
 -23   7   6      349.87      130.47    366.15 o 
 -21   7   6     1929.17     2167.83    243.38 o 
 -19   7   6        9.97       88.54    120.81 o 
 -17   7   6      799.12     1266.24    143.49 o 
 -15   7   6        5.73       15.86    100.78 o 
 -13   7   6      176.23      240.51    100.31 o 
 -11   7   6        2.94      -87.83     78.94 o 
  -9   7   6        6.06      -20.37     80.09 o 
  -7   7   6     1222.29     1095.63    111.75 o 
  -5   7   6    24250.52    24841.15    309.06 o 
  -3   7   6    25395.75    26237.75    376.53 o 
  -1   7   6     8614.32     7555.51    209.29 o 
   1   7   6       60.86        5.08     67.02 o 
   3   7   6     1455.60     1448.26    107.04 o 
   5   7   6       20.93      -88.59     59.06 o 
   7   7   6      134.32       24.72     70.52 o 
   9   7   6     1950.10     1969.24    111.80 o 
  11   7   6     6357.05     6107.45    194.39 o 
  13   7   6      298.93      116.58    145.13 o 
  15   7   6       93.79     -195.22    130.15 o 
  17   7   6      253.22      -95.80    166.89 o 
  19   7   6     1535.75     1699.22    222.77 o 
  21   7   6       18.26      -68.77    376.67 o 
  23   7   6      410.56      213.56    267.25 o 
 -24   8   6      752.72     1902.29    517.66 o 
 -22   8   6     1496.59     1977.25    330.38 o 
 -20   8   6     1953.80     2014.02    241.65 o 
 -18   8   6     4171.07     4284.02    218.20 o 
 -16   8   6     6215.57     6028.40    207.52 o 
 -14   8   6     5711.16     5445.64    185.43 o 
 -12   8   6     2921.85     3305.85    151.99 o 
 -10   8   6    14593.31    14381.25    294.33 o 
  -8   8   6    14529.88    13412.89    273.46 o 
  -6   8   6    13872.06    14115.92    210.93 o 
  -4   8   6     4024.77     4398.58    164.94 o 
  -2   8   6      925.48      633.26    110.55 o 
   0   8   6     3817.89     3411.59    235.23 o 
   2   8   6    27336.49    25939.96    342.11 o 
   4   8   6    22414.00    22706.50    281.58 o 
   6   8   6    24590.48    24328.21    298.68 o 
   8   8   6     4023.91     3198.62    127.41 o 
  10   8   6     7743.06     7578.01    178.11 o 
  12   8   6      600.97      538.92    115.67 o 
  14   8   6      214.22      -38.87    130.05 o 
  16   8   6       17.23     -149.65    143.49 o 
  18   8   6       49.58     -174.01    206.43 o 
  20   8   6      543.90      147.54    233.48 o 
  22   8   6     1294.15     1006.04    282.67 o 
  24   8   6     2985.95     3076.50    538.70 o 
 -23   9   6     1547.35     1936.29    328.51 o 
 -21   9   6      931.14     1123.48    221.70 o 
 -19   9   6      262.58      194.16    178.79 o 
 -17   9   6      685.84      780.54    160.07 o 
 -15   9   6      851.47      830.88    148.05 o 
 -13   9   6     1147.19     1130.58    150.42 o 
 -11   9   6     1221.03     1133.98    218.69 o 
  -9   9   6      794.52      671.84    125.78 o 
  -7   9   6     3532.21     3536.54    177.99 o 
  -5   9   6    16035.19    16120.99    263.81 o 
  -3   9   6    12259.73    11371.18    262.28 o 
  -1   9   6     9933.42     9408.52    204.56 o 
   1   9   6     2089.42     2199.00    132.74 o 
   3   9   6        8.00       61.90     81.69 o 
   5   9   6      479.32      484.06     83.06 o 
   7   9   6       38.71      -13.56     70.49 o 
   9   9   6        2.39      -94.71     76.46 o 
  11   9   6      454.47      387.32    135.16 o 
  13   9   6      511.45      165.09    138.24 o 
  15   9   6      451.20      269.47    205.08 o 
  17   9   6     1009.49      595.02    229.47 o 
  19   9   6      161.32     -238.86    212.64 o 
  21   9   6      695.31      328.27    255.93 o 
  23   9   6     1444.24     1178.00    318.26 o 
 -22  10   6     1581.39     2160.63    325.89 o 
 -20  10   6     2979.40     3270.51    315.55 o 
 -18  10   6     3027.26     3137.94    221.31 o 
 -16  10   6     2061.13     2236.15    193.73 o 
 -14  10   6     1909.54     2145.73    185.98 o 
 -12  10   6       23.81     -153.33    102.22 o 
 -10  10   6       24.24     -133.40    106.44 o 
  -8  10   6     6183.76     6000.10    212.97 o 
  -6  10   6     1579.72     1513.95    142.17 o 
  -4  10   6        4.05      -25.55     90.81 o 
  -2  10   6       99.30      -79.68     72.94 o 
   0  10   6     3439.00     3167.49    149.91 o 
   2  10   6    12296.78    12850.09    253.58 o 
   4  10   6    11939.11    11851.62    213.06 o 
   6  10   6     4987.42     3953.40    190.74 o 
   8  10   6     5251.01     5023.18    185.21 o 
  10  10   6     6830.34     6526.17    212.27 o 
  12  10   6    11660.46    10915.45    447.78 o 
  14  10   6    13212.30    13346.16    652.34 o 
  16  10   6       26.14     -175.24    176.90 o 
  18  10   6      166.88     -209.36    210.29 o 
  20  10   6      394.75      252.30    254.33 o 
  22  10   6      297.78      133.02    268.33 o 
 -21  11   6      731.18     1029.48    226.52 o 
 -19  11   6       10.70     -116.14    167.59 o 
 -17  11   6       53.75       79.54    142.84 o 
 -15  11   6       48.62     -178.24    118.82 o 
 -13  11   6        5.09      -46.19    120.17 o 
 -11  11   6       45.99     -152.73    101.82 o 
  -9  11   6      195.23       -8.38    107.57 o 
  -7  11   6     1090.31      839.26    137.62 o 
  -5  11   6     9718.42     9447.12    302.27 o 
  -3  11   6    16965.24    16576.27    343.35 o 
  -1  11   6    12959.92    13599.02    258.62 o 
   1  11   6     6730.40     6280.62    220.51 o 
   3  11   6       42.04      215.98    102.07 o 
   5  11   6     2046.35     1958.33    149.48 o 
   7  11   6     3990.20     4032.17    181.17 o 
   9  11   6     2256.89     2018.14    157.49 o 
  11  11   6     1657.96     1551.56    183.88 o 
  13  11   6      672.13     1098.00    304.64 o 
  15  11   6     2330.72     1968.23    290.05 o 
  17  11   6        2.19     -309.06    206.04 o 
  19  11   6      638.78      351.28    261.43 o 
  21  11   6      838.01     1107.63    310.98 o 
 -20  12   6     1386.51     1764.88    258.65 o 
 -18  12   6     1818.79     2106.98    251.03 o 
 -16  12   6      886.01      832.50    175.90 o 
 -14  12   6        9.25     -178.63    131.70 o 
 -12  12   6      646.61      601.00    145.67 o 
 -10  12   6        6.96     -118.67    110.92 o 
  -8  12   6     4079.61     3892.14    203.51 o 
  -6  12   6     6344.48     5984.62    390.83 o 
  -4  12   6      495.71      146.79    180.83 o 
  -2  12   6      675.86      811.71    139.90 o 
   0  12   6     1872.41     2297.76    190.11 o 
   2  12   6      512.50      304.51    131.92 o 
   4  12   6     3221.60     3301.98    281.86 o 
   6  12   6       93.59       11.01    104.04 o 
   8  12   6       13.11      -95.59    101.42 o 
  10  12   6      364.55      432.77    125.24 o 
  12  12   6     2848.67     3191.03    239.75 o 
  14  12   6     4065.56     4226.55    322.47 o 
  16  12   6      987.56     1051.34    269.35 o 
  18  12   6       50.78     -241.55    213.17 o 
  20  12   6        7.67       46.15    261.85 o 
 -19  13   6        1.72      117.64    203.85 o 
 -17  13   6      273.87       33.04    167.50 o 
 -15  13   6     1481.60     1535.88    192.52 o 
 -13  13   6     1491.02     1349.25    183.59 o 
 -11  13   6      749.49      256.17    141.55 o 
  -9  13   6      889.78      888.77    146.89 o 
  -7  13   6     1297.52     1366.85    199.76 o 
  -5  13   6     2672.86     2987.26    288.48 o 
  -3  13   6     2389.49     2383.56    279.31 o 
  -1  13   6     5122.86     5578.62    243.86 o 
   1  13   6    10545.09    10857.24    324.16 o 
   3  13   6     8574.20     8608.91    293.78 o 
   5  13   6     3497.71     3831.19    233.82 o 
   7  13   6      766.17      871.95    168.28 o 
   9  13   6      267.82      272.76    126.32 o 
  11  13   6       12.70     -201.19    134.13 o 
  13  13   6      324.53      181.44    170.02 o 
  15  13   6      385.03      566.39    254.53 o 
  17  13   6      203.03      180.65    232.07 o 
  19  13   6       59.44     -201.54    221.45 o 
 -18  14   6      727.08      680.26    223.07 o 
 -16  14   6     1216.74     1377.07    207.76 o 
 -14  14   6       12.61     -248.82    165.88 o 
 -12  14   6       13.33     -214.28    155.36 o 
 -10  14   6      476.82      314.87    178.65 o 
  -8  14   6       98.98     -204.71    151.22 o 
  -6  14   6     1884.97     1775.67    213.46 o 
  -4  14   6     1874.61     1759.87    261.83 o 
  -2  14   6     2673.06     2662.08    285.64 o 
   0  14   6      170.01       95.23    140.93 o 
   2  14   6      945.29      800.86    161.71 o 
   4  14   6      757.68      492.43    161.13 o 
   6  14   6     1179.19      926.91    173.12 o 
   8  14   6       12.08     -136.51    144.08 o 
  10  14   6     2328.66     2707.75    298.98 o 
  12  14   6     7787.75     7756.27    403.55 o 
  14  14   6     8856.61     9441.15    455.93 o 
  16  14   6     5202.08     6029.79    409.84 o 
  18  14   6      490.46      109.77    237.57 o 
 -17  15   6      112.67     -154.35    186.15 o 
 -15  15   6     1926.82     1965.03    263.25 o 
 -13  15   6      993.23      762.68    228.37 o 
 -11  15   6      212.49      147.83    190.16 o 
  -9  15   6      509.53      430.03    185.16 o 
  -7  15   6     2583.06     2331.11    242.96 o 
  -5  15   6     1317.47     1600.26    292.50 o 
  -3  15   6     2010.01     2150.99    282.53 o 
  -1  15   6     2993.66     2613.10    304.94 o 
   1  15   6      594.52      297.21    215.87 o 
   3  15   6     1962.25     1842.38    302.32 o 
   5  15   6     1340.74     1472.16    204.56 o 
   7  15   6     1025.52     1085.76    197.62 o 
   9  15   6      301.37      190.76    167.95 o 
  11  15   6        4.70      -15.85    209.66 o 
  13  15   6       46.44       84.25    232.46 o 
  15  15   6        5.75      728.09    395.61 o 
  17  15   6      333.57      471.36    420.86 o 
 -16  16   6      112.00     -279.85    191.82 o 
 -14  16   6      654.39      490.71    217.64 o 
 -12  16   6       85.23     -208.77    187.76 o 
 -10  16   6        3.29       22.08    190.67 o 
  -8  16   6      779.76      738.29    204.00 o 
  -6  16   6       79.84       32.62    213.28 o 
  -4  16   6      358.38      322.21    229.09 o 
  -2  16   6     1075.10      825.23    239.44 o 
   0  16   6        1.69     -196.76    195.88 o 
   2  16   6      479.40      204.37    163.35 o 
   4  16   6       64.21      110.72    161.89 o 
   6  16   6      516.80      545.23    183.65 o 
   8  16   6        7.98      -68.36    166.03 o 
  10  16   6      585.35      310.22    241.87 o 
  12  16   6     2462.24     3107.42    352.93 o 
  14  16   6     3973.46     4981.54    532.39 o 
  16  16   6     2949.25     4440.09    656.54 o 
 -13  17   6      439.91      310.59    203.99 o 
 -11  17   6      784.68      932.77    242.02 o 
  -9  17   6      788.40      733.97    224.69 o 
  -7  17   6     1475.35     1195.66    290.05 o 
  -5  17   6      459.94      295.36    231.21 o 
  -3  17   6       10.27     -296.82    197.88 o 
  -1  17   6      918.25      820.34    303.02 o 
   1  17   6     4019.36     3940.30    368.87 o 
   3  17   6     2509.80     2654.11    254.20 o 
   5  17   6     2109.87     2026.82    241.04 o 
   7  17   6     2065.71     1718.52    230.29 o 
   9  17   6       43.56      -29.58    256.73 o 
  11  17   6      133.75      128.94    240.89 o 
  13  17   6      605.38      721.63    288.25 o 
 -12  18   6      649.34      689.63    237.79 o 
 -10  18   6      797.22      753.46    263.90 o 
  -8  18   6      773.12     1109.06    303.28 o 
  -6  18   6      756.67      782.09    263.36 o 
  -4  18   6      338.47      -10.13    273.56 o 
  -2  18   6      298.14       14.45    290.39 o 
   0  18   6     1300.56     1466.82    297.42 o 
   2  18   6      329.01      -85.46    458.74 o 
   4  18   6       14.32     -233.11    167.86 o 
   6  18   6      106.04     -135.79    172.21 o 
   8  18   6      302.02       -2.02    188.68 o 
  10  18   6      301.59      280.90    267.25 o 
  12  18   6      869.21      975.38    301.52 o 
  -9  19   6     2176.07     2210.33    414.55 o 
  -7  19   6     1413.10      944.79    292.23 o 
  -5  19   6      762.37      622.78    252.90 o 
  -3  19   6      262.25     -117.37    236.62 o 
  -1  19   6       47.95      -18.06    234.59 o 
   1  19   6      408.98      156.63    259.41 o 
   3  19   6      568.66      491.47    292.50 o 
   5  19   6     1020.58     1199.55    232.95 o 
   7  19   6      428.89      203.48    203.03 o 
   9  19   6      333.03      537.38    264.41 o 
  -4  20   6       91.55     -226.18    252.24 o 
  -2  20   6       97.35     -279.54    233.26 o 
   0  20   6      820.79      758.33    376.67 o 
   2  20   6      733.95      471.57    599.73 o 
   4  20   6      259.21      -35.39    268.33 o 
 -25   1   7      206.92     -208.20    226.48 o 
 -23   1   7     1486.22     1100.61    282.71 o 
 -21   1   7      128.96     -246.75    164.50 o 
 -19   1   7      655.63      417.13    126.50 o 
 -17   1   7     5653.59     5682.75    210.36 o 
 -15   1   7     3438.73     3484.46    175.95 o 
 -13   1   7      840.84      904.85     98.90 o 
 -11   1   7     1542.57     1497.15    124.13 o 
  -9   1   7    22810.70    22435.87    327.30 o 
  -7   1   7    24100.04    23390.00    321.69 o 
  -5   1   7    59665.91    64039.83   3577.32 o 
  -3   1   7    65288.92    68054.05   3693.06 o 
  -1   1   7    64644.60    66435.80   1487.74 o 
   1   1   7    12611.55    13551.50    290.14 o 
   3   1   7      167.19      204.34     69.89 o 
   5   1   7     1145.41      892.06    195.00 o 
   7   1   7     1236.00     1080.82    140.70 o 
   9   1   7     9374.21     9469.68    184.06 o 
  11   1   7     4159.95     3947.77    240.83 o 
  13   1   7        3.61      -53.60    133.43 o 
  15   1   7     3103.26     3549.42    271.99 o 
  17   1   7    11021.02    10896.96    419.58 o 
  19   1   7     6562.38     6373.78    603.94 o 
  21   1   7     2851.81     3292.91    331.81 o 
  23   1   7     2053.59     1656.10    293.90 o 
  25   1   7      224.33      141.98    247.41 o 
 -26   2   7     1226.13     1482.74    313.44 o 
 -24   2   7      502.37      219.67    257.63 o 
 -22   2   7      190.47     -337.74    225.16 o 
 -20   2   7      143.53      -13.46    119.14 o 
 -18   2   7      135.92       15.99    108.00 o 
 -16   2   7     3205.56     3046.91    153.66 o 
 -14   2   7      164.22       62.98     92.96 o 
 -12   2   7      913.80      834.14     95.65 o 
 -10   2   7     4350.76     4699.19    165.23 o 
  -8   2   7     1870.22     2004.32    117.96 o 
  -6   2   7     1180.31     1991.71    188.72 o 
  -4   2   7     7794.30     8237.33    477.68 o 
  -2   2   7        2.59       17.29     82.69 o 
   0   2   7     3047.19     3070.81    159.19 o 
   2   2   7     9792.80     9913.31    420.86 o 
   4   2   7        0.85      -97.99     77.65 o 
   6   2   7     1963.77     1888.54     95.53 o 
   8   2   7       20.24      -98.12    113.60 o 
  10   2   7     1751.98     1563.90    168.23 o 
  12   2   7     1614.57     1671.84    203.44 o 
  14   2   7      580.80      359.84    169.63 o 
  16   2   7     1764.77     2331.35    252.90 o 
  18   2   7     1001.90     1276.51    236.46 o 
  20   2   7      364.64      163.77    205.28 o 
  22   2   7        1.42     -129.79    246.20 o 
  24   2   7     1858.53     1575.16    297.55 o 
 -25   3   7     1277.43     1279.06    372.46 o 
 -23   3   7      210.85     -233.47    203.84 o 
 -21   3   7      693.26      238.11    163.38 o 
 -19   3   7        4.88      -66.48    111.03 o 
 -17   3   7     2435.30     2742.50    154.08 o 
 -15   3   7    13412.96    12835.71    252.99 o 
 -13   3   7     5219.79     5151.57    165.20 o 
 -11   3   7     7687.50     7013.17    173.35 o 
  -9   3   7    10333.29     9236.99    251.86 o 
  -7   3   7     9209.68     7765.88    300.80 o 
  -5   3   7    32299.63    32077.96    543.10 o 
  -3   3   7    44969.93    47236.32    679.88 o 
  -1   3   7     5784.67     5507.31    209.79 o 
   1   3   7    28103.37    30754.85    489.37 o 
   3   3   7     5876.50     4694.22    153.92 o 
   5   3   7     1958.64     1606.73    124.32 o 
   7   3   7     3406.50     3031.93    127.07 o 
   9   3   7     2225.66     1705.34     97.75 o 
  11   3   7     2460.63     1888.63    140.35 o 
  13   3   7       16.68     -194.14    129.43 o 
  15   3   7     2704.40     3191.36    283.91 o 
  17   3   7    11940.65    11260.47    426.67 o 
  19   3   7     4670.87     4566.47    326.99 o 
  21   3   7     1123.27     1062.45    261.43 o 
  23   3   7      355.78      292.72    253.40 o 
  25   3   7     1230.83     1578.00    319.90 o 
 -26   4   7     1196.59     1657.64    350.53 o 
 -24   4   7       79.07      -40.37    241.00 o 
 -22   4   7      787.11      474.64    255.10 o 
 -20   4   7     5853.10     5723.41    256.87 o 
 -18   4   7     9701.09     9048.42    294.17 o 
 -16   4   7      897.68      727.95    112.79 o 
 -14   4   7      453.46      252.78     96.89 o 
 -12   4   7      568.35      253.75     85.57 o 
 -10   4   7     2339.56     2038.72    117.65 o 
  -8   4   7     1609.55     1913.32    148.18 o 
  -6   4   7     1981.76     2117.96    143.91 o 
  -4   4   7     3730.27     3461.34    286.19 o 
  -2   4   7     5089.61     5545.45    658.65 o 
   0   4   7    33022.46    35193.70    548.57 o 
   2   4   7      330.31      258.94    235.68 o 
   4   4   7      264.63      216.48     78.44 o 
   6   4   7      138.22      -13.87     90.51 o 
   8   4   7      620.64      248.76     75.23 o 
  10   4   7      578.99      616.24    110.06 o 
  12   4   7       15.94     -144.24    129.33 o 
  14   4   7     1190.97     1392.13    206.68 o 
  16   4   7     3262.35     3557.94    281.58 o 
  18   4   7      892.90      846.07    224.31 o 
  20   4   7      198.71      128.57    194.77 o 
  22   4   7       11.43     -180.31    157.55 o 
  24   4   7     2246.05     2618.37    271.72 o 
 -25   5   7     1614.05     2163.90    404.03 o 
 -23   5   7      866.51     1167.22    404.03 o 
 -21   5   7       17.67      -88.75    151.71 o 
 -19   5   7     1747.98     1933.34    164.50 o 
 -17   5   7     3163.96     3344.85    170.04 o 
 -15   5   7     5461.32     5379.12    183.62 o 
 -13   5   7     7747.82     7431.91    199.62 o 
 -11   5   7     3774.84     3263.64    137.17 o 
  -9   5   7     4949.95     4474.93    230.84 o 
  -7   5   7    16996.54    15369.63    423.52 o 
  -5   5   7     8433.95     7957.05    225.79 o 
  -3   5   7    50527.30    51284.52    743.91 o 
  -1   5   7      731.65      256.73    143.09 o 
   1   5   7     2609.72     2694.19    193.60 o 
   3   5   7       84.50      -23.02     71.62 o 
   5   5   7      428.03      411.68     83.79 o 
   7   5   7     1167.71     1001.27     97.80 o 
   9   5   7      204.06       23.65     73.58 o 
  11   5   7      950.93      623.40    121.34 o 
  13   5   7     1176.26     1180.09    192.87 o 
  15   5   7      653.42      460.41    206.22 o 
  17   5   7     3577.22     3428.81    290.59 o 
  19   5   7     1710.23     1651.39    262.75 o 
  21   5   7      558.21      637.19    200.13 o 
  23   5   7      122.24     -196.17    163.99 o 
  25   5   7     1455.10     1881.58    278.82 o 
 -24   6   7      897.81     1358.22    325.93 o 
 -22   6   7      105.80      -12.97    171.65 o 
 -20   6   7      262.11       11.98    114.68 o 
 -18   6   7     2452.55     2699.42    202.41 o 
 -16   6   7      477.00      752.26    125.93 o 
 -14   6   7     6949.81     7115.72    212.64 o 
 -12   6   7     3658.69     3613.12    166.87 o 
 -10   6   7      128.09       93.24     75.26 o 
  -8   6   7     4147.93     4138.49    162.89 o 
  -6   6   7      979.08      966.51     81.57 o 
  -4   6   7    10626.70    10725.06    406.13 o 
  -2   6   7     5544.15     5217.85    236.46 o 
   0   6   7    15822.33    15561.61    391.40 o 
   2   6   7      181.16       85.16     76.76 o 
   4   6   7    20280.13    21012.80    343.50 o 
   6   6   7     2439.59     2237.51    126.57 o 
   8   6   7     5422.92     5050.98    154.19 o 
  10   6   7     1202.74     1064.67    105.13 o 
  12   6   7     2047.14     1956.05    162.67 o 
  14   6   7       10.17     -158.49    164.18 o 
  16   6   7     4001.38     3765.17    299.47 o 
  18   6   7     1262.78     1101.10    198.18 o 
  20   6   7     1837.20     2090.55    239.31 o 
  22   6   7      515.14      319.52    191.75 o 
  24   6   7        5.62     -205.40    180.93 o 
 -23   7   7     1450.16     2386.28    513.45 o 
 -21   7   7      192.93       -1.42    170.04 o 
 -19   7   7      364.30      224.43    124.94 o 
 -17   7   7     3567.25     3835.09    184.40 o 
 -15   7   7    11881.49    12079.02    265.93 o 
 -13   7   7    15783.14    16307.61    291.14 o 
 -11   7   7    22998.64    22689.10    371.15 o 
  -9   7   7    15467.79    14409.21    285.57 o 
  -7   7   7     7073.64     7338.99    246.81 o 
  -5   7   7     5240.98     5042.02    171.30 o 
  -3   7   7    14658.22    14669.84    283.54 o 
  -1   7   7    30459.33    30453.39    432.03 o 
   1   7   7       46.63      -69.38     78.80 o 
   3   7   7      890.69     1006.68    166.46 o 
   5   7   7     5839.99     5910.97    169.47 o 
   7   7   7     4745.43     4541.95    165.23 o 
   9   7   7      456.67      295.12     91.73 o 
  11   7   7       15.12     -123.34     97.90 o 
  13   7   7     1020.98      742.47    186.85 o 
  15   7   7     2778.14     2830.92    228.90 o 
  17   7   7      740.89      307.91    164.09 o 
  19   7   7     1320.60     1127.05    207.27 o 
  21   7   7      198.99     -153.05    176.66 o 
  23   7   7       13.56     -281.45    220.95 o 
 -24   8   7      775.81      963.77    450.32 o 
 -22   8   7       32.54      357.73    366.15 o 
 -20   8   7      280.70       59.20    180.76 o 
 -18   8   7     2249.78     2615.78    208.82 o 
 -16   8   7     6777.19     7195.91    224.71 o 
 -14   8   7     7570.04     6825.17    209.21 o 
 -12   8   7     3736.20     3911.67    201.60 o 
 -10   8   7     1405.90     1895.29    158.64 o 
  -8   8   7     1637.99     1755.72    146.95 o 
  -6   8   7      677.89      447.14    121.49 o 
  -4   8   7      149.59      127.78     83.94 o 
  -2   8   7     2932.05     2739.96    156.20 o 
   0   8   7      273.39      -29.70     78.19 o 
   2   8   7     1752.08     1541.73    122.38 o 
   4   8   7     2110.28     1869.50    131.87 o 
   6   8   7     7932.19     7432.92    172.74 o 
   8   8   7    11481.14    11188.37    212.20 o 
  10   8   7     3979.36     3882.04    168.18 o 
  12   8   7       46.41       38.23    103.88 o 
  14   8   7       29.66      -56.55    136.51 o 
  16   8   7      402.90      147.35    149.24 o 
  18   8   7      321.88      235.46    227.29 o 
  20   8   7     3271.43     3094.06    349.59 o 
  22   8   7     1215.30     1240.17    308.81 o 
 -23   9   7     1921.35     2857.65    542.91 o 
 -21   9   7        0.76       -0.05    190.43 o 
 -19   9   7      508.43      293.16    167.66 o 
 -17   9   7       17.17      -34.63    135.99 o 
 -15   9   7      809.55      617.78    146.88 o 
 -13   9   7     3989.25     3559.36    197.87 o 
 -11   9   7     9122.43     8873.10    269.33 o 
  -9   9   7    12487.59    11583.63    276.66 o 
  -7   9   7     5953.65     5325.38    226.95 o 
  -5   9   7     2522.56     2883.94    232.46 o 
  -3   9   7     1132.92     1221.29    129.99 o 
  -1   9   7     3530.55     2973.66    142.72 o 
   1   9   7    13443.77    13715.44    258.09 o 
   3   9   7    12743.02    12483.68    255.12 o 
   5   9   7     1029.78     1064.76     99.72 o 
   7   9   7      523.66      417.29     85.76 o 
   9   9   7     1417.34     1348.91    116.77 o 
  11   9   7     3697.67     3835.25    177.91 o 
  13   9   7      997.92     1104.13    219.68 o 
  15   9   7      206.85       90.44    194.91 o 
  17   9   7      155.21      -18.05    206.22 o 
  19   9   7      856.67      692.30    255.86 o 
  21   9   7      291.88      139.56    240.83 o 
  23   9   7     1379.76     1323.48    318.07 o 
 -22  10   7     1985.24     2540.32    296.05 o 
 -20  10   7     1179.93     1343.03    232.50 o 
 -18  10   7     1219.76     1303.47    186.00 o 
 -16  10   7     3704.25     3931.19    227.12 o 
 -14  10   7     5522.19     5244.77    234.51 o 
 -12  10   7      373.10      222.16    131.59 o 
 -10  10   7      224.58       11.73    112.53 o 
  -8  10   7      743.21      357.38    118.13 o 
  -6  10   7     1983.91     2070.55    180.13 o 
  -4  10   7     6810.37     6636.64    218.96 o 
  -2  10   7     2447.62     2340.41    142.57 o 
   0  10   7        5.16       43.20     84.42 o 
   2  10   7      462.31      349.42    100.73 o 
   4  10   7     7380.56     7164.79    179.13 o 
   6  10   7     4019.61     3275.28    158.88 o 
   8  10   7     2063.16     2036.57    157.63 o 
  10  10   7       88.59      126.48    123.94 o 
  12  10   7     1771.80     1708.25    188.43 o 
  14  10   7      493.38      375.66    211.04 o 
  16  10   7      148.14     -132.57    263.04 o 
  18  10   7     1612.41     1400.92    291.46 o 
  20  10   7      925.72      771.29    291.22 o 
  22  10   7     2262.15     2323.16    467.16 o 
 -21  11   7      185.33      332.34    203.98 o 
 -19  11   7      109.35      277.31    196.32 o 
 -17  11   7        3.99      -28.02    154.05 o 
 -15  11   7      211.45       78.88    145.39 o 
 -13  11   7     3770.48     4059.59    216.11 o 
 -11  11   7     6036.16     5721.61    233.22 o 
  -9  11   7    10354.52    10087.87    273.26 o 
  -7  11   7     5733.93     6064.28    251.06 o 
  -5  11   7      139.04      -92.27    155.63 o 
  -3  11   7      359.19      136.50    162.12 o 
  -1  11   7     1422.17     1359.08    128.22 o 
   1  11   7    20485.71    20121.40    341.40 o 
   3  11   7     6128.97     5798.06    197.00 o 
   5  11   7     1659.43     1745.16    145.97 o 
   7  11   7      120.57       61.58    104.25 o 
   9  11   7      610.08      404.80    122.94 o 
  11  11   7     1333.49     1229.49    187.18 o 
  13  11   7     2153.47     2167.38    223.15 o 
  15  11   7      128.30       19.98    197.73 o 
  17  11   7       93.18     -131.80    225.94 o 
  19  11   7        9.69     -301.97    201.32 o 
  21  11   7      936.98      917.82    294.22 o 
 -20  12   7     1341.80     1785.63    262.66 o 
 -18  12   7     1053.95     1353.75    209.80 o 
 -16  12   7     3441.97     3411.59    358.40 o 
 -14  12   7     1394.18     1332.81    174.63 o 
 -12  12   7      386.31      239.38    164.16 o 
 -10  12   7      111.05       19.58    117.13 o 
  -8  12   7      664.37      825.65    143.95 o 
  -6  12   7     1092.37      542.82    208.52 o 
  -4  12   7     2808.38     2774.18    334.58 o 
  -2  12   7      272.50      120.93    123.17 o 
   0  12   7      257.90      283.86    131.47 o 
   2  12   7     1006.45     1105.20    163.28 o 
   4  12   7     3879.89     3904.83    181.54 o 
   6  12   7     5041.75     4836.25    200.05 o 
   8  12   7     3268.58     3254.25    181.74 o 
  10  12   7     2075.98     2427.90    218.68 o 
  12  12   7      284.16      122.62    155.73 o 
  14  12   7      283.28      113.69    215.62 o 
  16  12   7      483.38      470.69    254.62 o 
  18  12   7      636.34      179.20    361.94 o 
  20  12   7      727.61      771.70    561.85 o 
 -19  13   7      724.29      518.06    229.38 o 
 -17  13   7      101.93      307.30    165.52 o 
 -15  13   7      256.57       76.44    150.09 o 
 -13  13   7      198.31      135.24    140.63 o 
 -11  13   7     1090.56     1130.49    172.64 o 
  -9  13   7     2775.05     3095.08    209.34 o 
  -7  13   7     8589.27     8541.16    631.29 o 
  -5  13   7     1436.37     1502.31    246.14 o 
  -3  13   7     3789.58     4062.46    293.12 o 
  -1  13   7    12797.57    12638.85    452.25 o 
   1  13   7     8933.48     8491.13    325.81 o 
   3  13   7     5298.06     5214.34    242.66 o 
   5  13   7     5161.40     5039.38    247.46 o 
   7  13   7     1205.20     1400.81    192.61 o 
   9  13   7      630.43      555.41    139.77 o 
  11  13   7        2.96     -212.58    141.72 o 
  13  13   7      810.58      731.16    191.59 o 
  15  13   7        7.48      -63.34    234.59 o 
  17  13   7      107.00     -117.19    307.23 o 
  19  13   7      475.29      562.85    295.20 o 
 -18  14   7     1229.68     1090.11    216.98 o 
 -16  14   7      521.73      737.86    195.60 o 
 -14  14   7        9.62     -240.16    160.11 o 
 -12  14   7      126.31     -244.70    163.13 o 
 -10  14   7       47.79     -143.13    166.77 o 
  -8  14   7     1032.73      894.80    192.84 o 
  -6  14   7     1292.51     1396.31    279.87 o 
  -4  14   7      231.62      264.01    197.73 o 
  -2  14   7      105.84      273.75    197.75 o 
   0  14   7     2172.39     1881.04    207.62 o 
   2  14   7       76.10     -109.95    135.78 o 
   4  14   7       16.75      -41.38    146.61 o 
   6  14   7     2080.74     2304.95    217.67 o 
   8  14   7      724.98      716.42    184.16 o 
  10  14   7     1071.43     1110.20    380.88 o 
  12  14   7     1474.19     1569.65    293.12 o 
  14  14   7      395.02      370.36    366.15 o 
  16  14   7      185.56      351.84    263.06 o 
  18  14   7      100.56      109.85    232.34 o 
 -17  15   7      280.93       74.97    203.11 o 
 -15  15   7      749.64      536.80    226.67 o 
 -13  15   7        4.51     -216.10    169.22 o 
 -11  15   7      782.93      615.80    203.26 o 
  -9  15   7      854.45      815.94    201.96 o 
  -7  15   7     1878.69     2119.74    313.87 o 
  -5  15   7      625.73      556.76    212.72 o 
  -3  15   7       65.09      297.71    193.37 o 
  -1  15   7      357.42       78.08    208.52 o 
   1  15   7      782.67      678.95    183.39 o 
   3  15   7     1191.13     1089.32    194.50 o 
   5  15   7      706.97      807.21    184.94 o 
   7  15   7      133.62      -47.14    153.01 o 
   9  15   7       21.65     -153.69    190.05 o 
  11  15   7      113.05      -22.92    209.79 o 
  13  15   7      180.39      119.95    273.56 o 
  15  15   7       22.00     -273.56    336.69 o 
 -16  16   7        4.52     -257.45    204.43 o 
 -14  16   7        6.53     -255.90    170.60 o 
 -12  16   7       77.30     -259.31    185.69 o 
 -10  16   7        8.08     -191.46    160.69 o 
  -8  16   7       24.57      -54.06    212.02 o 
  -6  16   7      316.74      114.88    210.29 o 
  -4  16   7     1417.58     1368.99    271.31 o 
  -2  16   7       10.32     -121.21    194.09 o 
   0  16   7      222.61       45.78    214.38 o 
   2  16   7      224.54       87.68    165.97 o 
   4  16   7      150.10       76.75    163.69 o 
   6  16   7     1592.70     1864.83    227.87 o 
   8  16   7     2271.30     2525.70    255.48 o 
  10  16   7     1242.81     1588.53    300.17 o 
  12  16   7     1687.89     1668.53    310.12 o 
  14  16   7      681.18      959.56    441.90 o 
 -13  17   7       38.89     -275.99    183.99 o 
 -11  17   7      359.55      171.32    215.82 o 
  -9  17   7     1312.47     1243.58    294.57 o 
  -7  17   7      523.28      464.29    259.36 o 
  -5  17   7       55.02     -196.99    284.08 o 
  -3  17   7       90.73       86.28    220.22 o 
  -1  17   7      162.92      -78.37    215.37 o 
   1  17   7      486.03      395.61    264.86 o 
   3  17   7      949.30      929.01    206.41 o 
   5  17   7      215.78      185.62    183.97 o 
   7  17   7       10.10     -232.50    155.00 o 
   9  17   7       12.08     -127.23    265.14 o 
  11  17   7       25.88     -110.22    212.64 o 
  13  17   7        0.69      -94.80    256.38 o 
 -10  18   7      121.49     -164.48    256.79 o 
  -8  18   7      377.21      495.19    297.55 o 
  -6  18   7      615.43      407.84    268.72 o 
  -4  18   7       49.62      -40.92    246.95 o 
  -2  18   7      436.00      246.54    241.00 o 
   0  18   7     1343.61     1622.62    330.29 o 
   2  18   7     1254.02     1226.21    404.03 o 
   4  18   7      273.02      287.58    188.48 o 
   6  18   7      176.67       29.96    181.81 o 
   8  18   7      555.06      566.81    257.63 o 
  10  18   7      613.86      381.79    265.41 o 
  -7  19   7      972.49     1576.31    346.23 o 
  -5  19   7      183.50      -42.96    254.53 o 
  -3  19   7      130.80      115.92    235.04 o 
  -1  19   7      178.43       89.74    248.37 o 
   1  19   7       60.85      -65.36    248.65 o 
   3  19   7        3.26        1.49    252.48 o 
   5  19   7        1.55     -325.05    240.17 o 
   7  19   7       32.36      -21.42    181.41 o 
 -26   0   8     3106.52     3585.74    580.79 o 
 -24   0   8     1257.69     1409.89    425.07 o 
 -22   0   8     1087.02      176.76    324.06 o 
 -20   0   8      193.41     -137.68    171.71 o 
 -18   0   8     3315.01     3300.87    290.01 o 
 -16   0   8     2266.17     2252.36    361.94 o 
 -14   0   8    10712.82    11425.31    898.54 o 
 -12   0   8    22922.58    22464.68    510.93 o 
 -10   0   8    24590.62    21809.23    482.76 o 
  -8   0   8    11495.71    10973.52    325.37 o 
  -6   0   8     2957.68     3371.10    269.35 o 
  -4   0   8     4298.52     4313.83    286.19 o 
  -2   0   8     4009.46     3787.75    256.73 o 
   0   0   8    54905.80    55532.67   1043.74 o 
   2   0   8    43214.20    48205.47    925.90 o 
   4   0   8    32149.76    34262.13    542.14 o 
   6   0   8     9967.55     7908.25    240.25 o 
   8   0   8    14861.03    13506.20    305.19 o 
  10   0   8     7907.46     7588.13    433.49 o 
  12   0   8     4662.91     3892.97    382.98 o 
  14   0   8     1051.39     1304.67    290.39 o 
  16   0   8     3273.56     4015.02    446.11 o 
  18   0   8     6552.85     6868.46    551.33 o 
  20   0   8     4004.27     3568.91    479.78 o 
  22   0   8     1968.91     1957.01    471.36 o 
  24   0   8       62.55       50.50    361.94 o 
 -25   1   8      345.16      303.18    280.65 o 
 -23   1   8      473.72      140.61    252.24 o 
 -21   1   8       34.47     -183.58    122.39 o 
 -19   1   8      793.47      423.34    141.79 o 
 -17   1   8       31.87     -111.69    100.34 o 
 -15   1   8      244.83      156.53    102.26 o 
 -13   1   8     2354.78     2529.56    155.60 o 
 -11   1   8      561.17      433.49     94.88 o 
  -9   1   8      163.23      204.07     77.79 o 
  -7   1   8       19.16      -38.32     67.11 o 
  -5   1   8      961.47     1051.20    138.17 o 
  -3   1   8    13403.88    15310.52    860.66 o 
  -1   1   8    10116.25    12098.05    305.02 o 
   1   1   8      473.10      368.66    193.60 o 
   3   1   8     1056.10      989.15    118.59 o 
   5   1   8     5174.16     5010.27    158.55 o 
   7   1   8      802.80     1042.20    149.44 o 
   9   1   8     3265.72     3468.67    138.50 o 
  11   1   8       47.65     -198.86    132.57 o 
  13   1   8     1515.39     1745.78    215.37 o 
  15   1   8     5514.98     5146.22    382.98 o 
  17   1   8        0.62      105.63    183.00 o 
  19   1   8      165.64       98.92    203.71 o 
  21   1   8       37.49     -192.67    214.26 o 
  23   1   8      154.72      102.58    254.12 o 
  25   1   8        0.03       -5.07    260.28 o 
 -26   2   8     2044.86     3045.88    391.12 o 
 -24   2   8      614.48      491.92    272.29 o 
 -22   2   8       18.75     -218.54    145.69 o 
 -20   2   8      293.70      116.34    133.82 o 
 -18   2   8      765.12      724.15    143.40 o 
 -16   2   8      319.42      222.22    111.14 o 
 -14   2   8    18038.19    17968.35    442.84 o 
 -12   2   8    18398.43    17989.07    321.98 o 
 -10   2   8     3940.63     3819.55    160.76 o 
  -8   2   8       89.25      -73.86    104.70 o 
  -6   2   8     9716.79    11233.89    316.42 o 
  -4   2   8    17778.39    16043.87   1035.32 o 
  -2   2   8     3885.15     3150.74    412.44 o 
   0   2   8     3806.26     3815.01    179.88 o 
   2   2   8    42994.03    43278.20    799.64 o 
   4   2   8    30582.94    30427.59    428.37 o 
   6   2   8    21928.82    21559.23    287.05 o 
   8   2   8    44380.14    43886.08    440.09 o 
  10   2   8    27515.09    26673.43    398.05 o 
  12   2   8       69.55     -121.81    128.20 o 
  14   2   8      936.06      785.48    208.33 o 
  16   2   8     3113.73     3883.18    315.28 o 
  18   2   8     3739.96     4207.96    331.36 o 
  20   2   8      514.71      494.95    228.22 o 
  22   2   8      171.18      306.19    246.79 o 
  24   2   8       14.82     -110.37    228.21 o 
 -25   3   8      904.47      963.87    343.00 o 
 -23   3   8      337.04      154.35    246.95 o 
 -21   3   8       62.05     -131.59    130.09 o 
 -19   3   8     1017.98     1010.21    160.09 o 
 -17   3   8      126.81       11.60    110.52 o 
 -15   3   8     1069.11     1162.02    143.36 o 
 -13   3   8     2097.85     2118.13    161.49 o 
 -11   3   8     2455.68     2210.23    144.89 o 
  -9   3   8      161.33       75.07     81.48 o 
  -7   3   8      813.29     1167.00    129.66 o 
  -5   3   8    15141.88    15151.01    534.49 o 
  -3   3   8    18599.69    18257.16    406.01 o 
  -1   3   8     6335.93     6960.46    275.66 o 
   1   3   8     4645.84     6186.66    328.27 o 
   3   3   8      193.63      -60.43     73.27 o 
   5   3   8      461.49      357.81    104.48 o 
   7   3   8     1303.00     1957.23    116.57 o 
   9   3   8     1144.71     1228.82     92.55 o 
  11   3   8        0.11     -176.28    117.52 o 
  13   3   8     3552.56     3537.81    253.80 o 
  15   3   8     1239.09     1551.63    231.50 o 
  17   3   8        8.25      153.37    205.08 o 
  19   3   8      530.60      731.70    248.31 o 
  21   3   8      433.30      -74.49    222.24 o 
  23   3   8       16.50     -177.22    219.98 o 
  25   3   8       81.95      115.98    190.23 o 
 -24   4   8     2932.65     2949.99    574.48 o 
 -22   4   8     5126.44     4956.03    291.11 o 
 -20   4   8     3191.49     3740.12    251.10 o 
 -18   4   8      221.80      182.55    130.01 o 
 -16   4   8     2616.04     2434.81    154.62 o 
 -14   4   8     6538.87     6468.17    194.49 o 
 -12   4   8      148.18      118.94    119.38 o 
 -10   4   8     1347.24     1567.61    210.15 o 
  -8   4   8     1396.11     1338.08    138.46 o 
  -6   4   8    12646.23    12424.29    354.14 o 
  -4   4   8     2716.08     2758.40    265.14 o 
  -2   4   8    14486.24    16488.38    389.85 o 
   0   4   8      894.96     1664.24    162.17 o 
   2   4   8     6895.24     6164.82    228.92 o 
   4   4   8     9238.85     8427.12    212.99 o 
   6   4   8    32366.84    30696.84    366.84 o 
   8   4   8    10817.91     9276.84    193.28 o 
  10   4   8    24617.95    22594.26    378.12 o 
  12   4   8     3145.70     3266.96    259.77 o 
  14   4   8      464.08       30.17    183.07 o 
  16   4   8    10906.17    11639.88    443.39 o 
  18   4   8     4427.88     4512.39    342.80 o 
  20   4   8      549.33      205.88    220.97 o 
  22   4   8      304.83      267.70    249.77 o 
  24   4   8       14.57     -126.96    189.17 o 
 -25   5   8      333.48      279.12    267.79 o 
 -23   5   8       30.10     -124.94    232.92 o 
 -21   5   8      873.33      902.07    192.88 o 
 -19   5   8      274.00      214.58    133.45 o 
 -17   5   8      248.01      317.99    115.43 o 
 -15   5   8     3401.91     3033.28    184.42 o 
 -13   5   8     5229.82     4974.08    180.62 o 
 -11   5   8     3257.51     3158.42    165.48 o 
  -9   5   8       23.76     -108.46     94.70 o 
  -7   5   8     7548.40     7432.00    237.11 o 
  -5   5   8    17154.63    15316.94    452.43 o 
  -3   5   8    36897.43    36450.18    620.05 o 
  -1   5   8    31732.17    33069.77    679.69 o 
   1   5   8       29.43        1.31     90.73 o 
   3   5   8    19585.49    20519.31    344.47 o 
   5   5   8     5367.09     4752.34    217.10 o 
   7   5   8    10394.77    10325.96    212.70 o 
   9   5   8      360.20      161.62     80.85 o 
  11   5   8       65.83     -117.11     94.20 o 
  13   5   8     2008.06     2010.66    243.88 o 
  15   5   8      909.31     1015.11    224.71 o 
  17   5   8     1011.66     1116.68    237.18 o 
  19   5   8     2622.53     2622.22    311.26 o 
  21   5   8       90.95      -60.23    171.16 o 
  23   5   8        1.81      -77.55    174.34 o 
 -24   6   8     1815.57     1898.07    416.65 o 
 -22   6   8     5971.33     6513.35    322.09 o 
 -20   6   8     2543.70     2785.65    213.45 o 
 -18   6   8     5032.55     4793.45    203.23 o 
 -16   6   8     9973.57    10292.78    256.05 o 
 -14   6   8      208.69       20.47    100.92 o 
 -12   6   8      199.81       58.02     95.16 o 
 -10   6   8     5066.76     4129.50    208.85 o 
  -8   6   8    10099.78    10187.64    279.98 o 
  -6   6   8     7073.68     7276.23    446.11 o 
  -4   6   8    14918.62    14361.49    386.32 o 
  -2   6   8     3992.40     3673.48    225.64 o 
   0   6   8       79.32     -155.47    103.65 o 
   2   6   8     2835.56     2439.11    151.38 o 
   4   6   8    14014.93    14140.41    294.45 o 
   6   6   8    17313.67    17358.46    280.63 o 
   8   6   8     6475.49     5661.34    168.62 o 
  10   6   8     5380.88     5070.55    208.22 o 
  12   6   8    14616.28    14392.39    837.51 o 
  14   6   8    13018.64    13727.73    451.20 o 
  16   6   8     2841.45     2755.87    283.42 o 
  18   6   8     2807.30     2868.89    317.58 o 
  20   6   8     3566.41     4370.72    307.77 o 
  22   6   8      720.40      606.06    200.58 o 
  24   6   8      248.83      333.59    215.34 o 
 -23   7   8       29.85      235.68    370.36 o 
 -21   7   8      138.29      170.69    180.53 o 
 -19   7   8      854.66      629.28    157.48 o 
 -17   7   8     2806.87     3393.91    191.99 o 
 -15   7   8     1642.27     1917.89    158.43 o 
 -13   7   8      576.62      564.82    116.13 o 
 -11   7   8      331.78      299.87    118.41 o 
  -9   7   8      265.94      175.78    113.32 o 
  -7   7   8      142.27       -0.25    106.42 o 
  -5   7   8     3969.82     3399.03    164.31 o 
  -3   7   8    18234.51    17702.53    441.92 o 
  -1   7   8     1332.25     1256.23    174.07 o 
   1   7   8       80.00     -118.80     79.20 o 
   3   7   8     1858.41     1651.93    143.20 o 
   5   7   8      114.74       42.07    109.35 o 
   7   7   8       71.29      136.96     86.63 o 
   9   7   8     1381.67     1721.39    130.95 o 
  11   7   8     2975.04     3072.53    187.11 o 
  13   7   8      121.71      155.85    183.36 o 
  15   7   8     3218.34     3079.37    292.21 o 
  17   7   8     4821.63     4754.97    275.86 o 
  19   7   8      693.87      832.90    243.13 o 
  21   7   8      204.64      -90.11    233.07 o 
  23   7   8        9.09     -223.52    245.39 o 
 -22   8   8     8611.25     9740.43    540.81 o 
 -20   8   8     6837.00     7975.20    296.54 o 
 -18   8   8     6656.07     6977.32    277.09 o 
 -16   8   8     4093.18     4072.50    193.40 o 
 -14   8   8       96.90      -73.83    101.80 o 
 -12   8   8     2265.77     1991.03    168.25 o 
 -10   8   8     8132.61     7364.77    234.92 o 
  -8   8   8    10050.74     9565.18    295.38 o 
  -6   8   8     8359.26     7864.29    325.61 o 
  -4   8   8     7155.76     6909.66    208.18 o 
  -2   8   8     5720.39     5363.93    196.22 o 
   0   8   8      158.57      -59.53     79.84 o 
   2   8   8      200.25       90.93    141.25 o 
   4   8   8     7232.91     7367.59    232.72 o 
   6   8   8     3799.08     3457.05    149.94 o 
   8   8   8     8470.37     7197.22    196.15 o 
  10   8   8     9477.97    10093.89    249.30 o 
  12   8   8    20071.91    19454.76    417.21 o 
  14   8   8     9439.58     8770.47    315.91 o 
  16   8   8     1277.20     2005.72    280.16 o 
  18   8   8     1471.02     1631.15    290.05 o 
  20   8   8      136.84      150.22    231.89 o 
  22   8   8        0.73       12.99    238.88 o 
 -23   9   8      428.94      631.29    420.86 o 
 -21   9   8      431.46      523.36    213.46 o 
 -19   9   8     1090.71     1155.55    184.88 o 
 -17   9   8     2872.83     3189.55    324.99 o 
 -15   9   8     2705.61     3097.66    295.23 o 
 -13   9   8     1817.79     1848.36    219.90 o 
 -11   9   8     2688.33     2736.82    191.12 o 
  -9   9   8      187.96      -92.08    125.76 o 
  -7   9   8       59.25     -150.66    109.19 o 
  -5   9   8     2965.64     2836.24    242.20 o 
  -3   9   8     3959.46     3882.25    179.30 o 
  -1   9   8     2888.44     3016.21    152.33 o 
   1   9   8     1663.35     1339.61    138.26 o 
   3   9   8       77.04      104.94     91.78 o 
   5   9   8      413.69      307.42     89.24 o 
   7   9   8      120.36       21.59     85.15 o 
   9   9   8     2292.36     1933.26    130.90 o 
  11   9   8     5807.02     6393.60    219.68 o 
  13   9   8     1295.11      729.59    269.35 o 
  15   9   8      367.61      167.42    209.41 o 
  17   9   8      285.79      334.32    209.29 o 
  19   9   8       50.06      178.04    245.18 o 
  21   9   8       20.19      -74.67    236.24 o 
 -22  10   8     3410.72     4435.99    489.07 o 
 -20  10   8     3444.02     4230.85    325.20 o 
 -18  10   8     3638.35     3919.16    290.70 o 
 -16  10   8     1649.54     1909.85    191.56 o 
 -14  10   8      196.93       65.96    125.76 o 
 -12  10   8      124.89       79.94    124.14 o 
 -10  10   8      181.00      125.23    118.05 o 
  -8  10   8      117.53       69.26    130.29 o 
  -6  10   8       72.92      -96.00    139.46 o 
  -4  10   8      184.06      -48.40    142.01 o 
  -2  10   8      319.73      138.11     94.67 o 
   0  10   8     4136.58     4006.11    166.44 o 
   2  10   8     2731.05     2915.29    155.33 o 
   4  10   8      919.93      883.93    123.74 o 
   6  10   8      519.36      606.08    118.56 o 
   8  10   8     1764.48     1775.69    150.61 o 
  10  10   8     2860.03     2967.44    223.36 o 
  12  10   8     2910.42     3277.34    224.22 o 
  14  10   8     2329.82     2410.29    288.22 o 
  16  10   8      902.89     1022.02    257.30 o 
  18  10   8        8.06      -86.36    215.72 o 
  20  10   8      115.44      -15.94    252.12 o 
 -21  11   8      120.40      141.22    217.44 o 
 -19  11   8     1268.05      973.67    184.99 o 
 -17  11   8     5612.08     5892.59    271.88 o 
 -15  11   8     6154.31     6376.19    264.06 o 
 -13  11   8     4605.26     4319.65    225.58 o 
 -11  11   8     3330.24     3045.02    203.21 o 
  -9  11   8      626.63      556.62    165.22 o 
  -7  11   8      182.64      -54.58    182.13 o 
  -5  11   8     4430.69     3845.63    282.79 o 
  -3  11   8      383.86      108.16    168.12 o 
  -1  11   8     2263.99     2431.73    154.89 o 
   1  11   8     3420.86     2946.85    164.67 o 
   3  11   8      151.61       19.99    104.14 o 
   5  11   8     1532.58     1420.87    156.86 o 
   7  11   8     2277.89     2292.54    169.44 o 
   9  11   8     2350.15     2377.60    212.27 o 
  11  11   8      377.74      273.89    148.86 o 
  13  11   8      174.94       16.83    199.39 o 
  15  11   8      313.54      297.26    214.26 o 
  17  11   8     1640.42     1357.25    290.98 o 
  19  11   8     2388.29     2955.21    616.56 o 
 -20  12   8      432.70      617.45    241.98 o 
 -18  12   8      944.79      740.94    180.51 o 
 -16  12   8        5.01      258.20    185.28 o 
 -14  12   8      303.08      231.55    198.64 o 
 -12  12   8       21.27      -63.04    136.76 o 
 -10  12   8      404.02      255.67    136.53 o 
  -8  12   8      170.25      213.26    158.53 o 
  -6  12   8      980.63     1004.17    233.58 o 
  -4  12   8      248.67      119.72    176.90 o 
  -2  12   8     6499.29     6447.57    335.93 o 
   0  12   8     3165.68     3071.98    211.16 o 
   2  12   8     4113.15     3780.17    219.25 o 
   4  12   8     4074.96     4301.46    195.94 o 
   6  12   8     3740.24     3346.70    183.54 o 
   8  12   8     2868.71     2811.30    189.21 o 
  10  12   8     2318.14     2946.61    307.38 o 
  12  12   8     4409.83     4793.40    317.48 o 
  14  12   8     6056.03     6383.28    404.03 o 
  16  12   8      112.41     -128.54    211.25 o 
  18  12   8      204.54      114.78    269.35 o 
 -19  13   8      756.93      758.83    249.43 o 
 -17  13   8     4175.23     4625.49    264.04 o 
 -15  13   8     3216.47     3633.65    263.64 o 
 -13  13   8     3413.35     3562.73    228.63 o 
 -11  13   8     1735.92     1467.25    189.52 o 
  -9  13   8     2292.26     2424.99    237.81 o 
  -7  13   8      913.12      886.14    239.44 o 
  -5  13   8      698.80      628.86    210.73 o 
  -3  13   8     1011.49     1066.20    233.60 o 
  -1  13   8      226.98      333.94    334.58 o 
   1  13   8      101.05      107.30    135.62 o 
   3  13   8     1520.83     1353.00    183.02 o 
   5  13   8     1548.73     1693.13    195.88 o 
   7  13   8     3120.33     2954.55    238.69 o 
   9  13   8      464.94      151.24    158.24 o 
  11  13   8       16.41      -70.29    155.86 o 
  13  13   8      327.43      253.23    219.51 o 
  15  13   8      444.79      589.83    258.86 o 
  17  13   8       65.15      -92.32    230.51 o 
 -18  14   8       97.79     -244.01    162.67 o 
 -16  14   8        9.87     -172.88    155.79 o 
 -14  14   8       38.30     -264.98    176.65 o 
 -12  14   8      111.19     -260.39    173.59 o 
 -10  14   8     2502.20     2380.09    313.94 o 
  -8  14   8     3473.91     3531.84    348.90 o 
  -6  14   8     3164.64     2470.55    317.75 o 
  -4  14   8     1209.68     1057.30    237.57 o 
  -2  14   8     3017.57     3081.32    308.00 o 
   0  14   8     7214.13     7936.16    395.77 o 
   2  14   8     6355.66     6690.04    289.03 o 
   4  14   8     5537.42     5757.83    277.68 o 
   6  14   8     2948.41     3418.06    257.67 o 
   8  14   8       16.41      -77.24    148.69 o 
  10  14   8      107.37      -35.43    199.12 o 
  12  14   8     1418.93     1677.55    296.09 o 
  14  14   8     2781.54     3110.17    521.87 o 
  16  14   8       77.06      -30.76    249.24 o 
 -15  15   8      933.51      944.54    286.12 o 
 -13  15   8     1097.70      966.71    238.83 o 
 -11  15   8      793.89      496.46    372.46 o 
  -9  15   8      799.54      435.08    227.64 o 
  -7  15   8      743.82      987.20    240.17 o 
  -5  15   8      203.33      580.25    231.89 o 
  -3  15   8     1410.56      913.14    239.44 o 
  -1  15   8     1887.93     2637.32    688.11 o 
   1  15   8     2650.80     3138.77    324.34 o 
   3  15   8     1441.92     1594.99    214.28 o 
   5  15   8     1072.09      851.07    184.95 o 
   7  15   8      254.29      118.20    159.62 o 
   9  15   8        2.96     -243.38    189.04 o 
  11  15   8       25.80      -97.80    224.31 o 
  13  15   8      726.95     1005.86    404.03 o 
  15  15   8     1808.27     1616.11    467.16 o 
 -14  16   8        1.61     -282.07    188.05 o 
 -12  16   8      232.53      -46.61    215.74 o 
 -10  16   8      886.70      407.44    266.33 o 
  -8  16   8     2028.87     2106.83    322.80 o 
  -6  16   8      833.87      974.07    260.93 o 
  -4  16   8      199.69      -57.85    219.90 o 
  -2  16   8      135.87      103.68    218.72 o 
   0  16   8      530.77      426.20    260.38 o 
   2  16   8     1538.15     1395.62    264.81 o 
   4  16   8     1643.09     1770.42    231.66 o 
   6  16   8     1056.04     1127.28    207.10 o 
   8  16   8      103.97      213.90    212.76 o 
  10  16   8       51.58      242.12    218.59 o 
  12  16   8      157.64      -89.91    246.20 o 
  14  16   8      248.56      265.14    378.78 o 
 -13  17   8      276.66       77.56    260.08 o 
 -11  17   8      227.16        5.25    300.92 o 
  -9  17   8     1651.69     1616.72    312.43 o 
  -7  17   8     2158.34     2726.80    346.69 o 
  -5  17   8     3574.38     3930.56    381.71 o 
  -3  17   8      571.57      621.63    412.44 o 
  -1  17   8      665.88      770.59    273.59 o 
   1  17   8     2332.20     2046.41    331.36 o 
   3  17   8     1019.37     1373.65    589.21 o 
   5  17   8       47.98      -66.61    160.57 o 
   7  17   8      296.74       56.25    182.02 o 
   9  17   8      561.60      812.03    272.29 o 
  11  17   8      803.11      837.51    276.76 o 
 -10  18   8      219.56      187.12    286.24 o 
  -8  18   8      360.03      421.81    291.46 o 
  -6  18   8       47.34     -285.62    233.48 o 
  -4  18   8      449.89      427.05    251.07 o 
  -2  18   8      989.07      980.22    270.24 o 
   0  18   8     1900.18     2280.63    353.54 o 
   2  18   8     1586.58     1899.09    324.01 o 
   4  18   8      708.10      751.87    272.29 o 
   6  18   8       23.83     -210.92    167.66 o 
   8  18   8       44.23       90.25    238.36 o 
  -5  19   8     2254.01     2363.01    371.42 o 
  -3  19   8     1091.45     1055.06    288.62 o 
  -1  19   8      680.75      602.93    355.63 o 
   1  19   8     1140.88     1354.50    322.39 o 
   3  19   8      840.10      698.63    425.07 o 
   5  19   8        2.85      -87.21    240.17 o 
 -25   1   9      185.37      147.61    300.92 o 
 -23   1   9      113.64      -93.72    233.48 o 
 -21   1   9      391.96       32.01    160.98 o 
 -19   1   9     1306.79     1301.61    170.35 o 
 -17   1   9      270.03      237.26    120.35 o 
 -15   1   9     3920.24     3758.19    208.94 o 
 -13   1   9     1063.84      801.63    126.07 o 
 -11   1   9     2474.58     2758.88    159.62 o 
  -9   1   9     9402.55     8463.45    321.38 o 
  -7   1   9    24306.21    25077.70    511.76 o 
  -5   1   9   100122.76   107041.16   3823.53 o 
  -3   1   9    54076.79    54405.25   1605.59 o 
  -1   1   9    32381.57    32910.38   1071.09 o 
   1   1   9    16364.35    18010.29    385.31 o 
   3   1   9    13209.26    13827.02    316.84 o 
   5   1   9    38672.84    39422.96    434.77 o 
   7   1   9    24370.20    25013.61    325.47 o 
   9   1   9    11663.19    11427.54    206.63 o 
  11   1   9     4884.71     3928.61    255.93 o 
  13   1   9     2870.78     3359.34    283.91 o 
  15   1   9     5187.51     5148.09    321.36 o 
  17   1   9     6680.61     6261.29    364.54 o 
  19   1   9     1346.60      962.71    269.05 o 
  21   1   9     1975.17     1819.26    307.91 o 
  23   1   9      315.80      -67.19    216.18 o 
 -24   2   9      288.25      -64.68    243.61 o 
 -22   2   9      501.76      457.62    160.98 o 
 -20   2   9     2095.38     2135.94    197.32 o 
 -18   2   9     5244.83     4907.41    222.40 o 
 -16   2   9       91.63      -59.09    110.51 o 
 -14   2   9      511.19      480.91    123.16 o 
 -12   2   9     6719.73     6206.53    213.72 o 
 -10   2   9      909.17      708.97    108.70 o 
  -8   2   9      838.22      747.29    119.44 o 
  -6   2   9     1068.40     1035.48    244.10 o 
  -4   2   9      178.64      167.06    187.28 o 
  -2   2   9      497.63      653.70    387.19 o 
   0   2   9    15953.05    17047.93    382.33 o 
   2   2   9     1403.47     1462.98    178.87 o 
   4   2   9     3482.62     3572.31    235.90 o 
   6   2   9     6132.28     5644.88    164.74 o 
   8   2   9        5.74     -132.24     88.16 o 
  10   2   9      506.66      198.75    158.19 o 
  12   2   9     1137.67     1135.46    195.80 o 
  14   2   9     2694.44     2981.36    281.21 o 
  16   2   9       40.70      -89.05    167.96 o 
  18   2   9       17.44     -151.51    190.46 o 
  20   2   9      189.37     -314.49    209.66 o 
  22   2   9       75.59     -333.29    222.20 o 
  24   2   9      288.45      332.07    288.48 o 
 -25   3   9      140.40     -120.77    238.88 o 
 -23   3   9       17.96       -0.90    255.86 o 
 -21   3   9      601.51      560.93    155.30 o 
 -19   3   9     1425.15     1434.45    171.04 o 
 -17   3   9     6627.95     6064.37    239.13 o 
 -15   3   9     6073.67     6188.79    369.94 o 
 -13   3   9      496.16      637.25    118.93 o 
 -11   3   9     1931.35     1895.30    146.17 o 
  -9   3   9     9502.32     9624.75    351.08 o 
  -7   3   9    22379.63    22757.76    490.35 o 
  -5   3   9    29691.09    28380.96    967.98 o 
  -3   3   9     5252.77     4528.28    224.31 o 
  -1   3   9     8060.16     8117.92    488.20 o 
   1   3   9    11781.62    11063.61    646.02 o 
   3   3   9      443.76      259.57    109.03 o 
   5   3   9     3781.84     3383.03    143.22 o 
   7   3   9     1154.43     1007.45    161.44 o 
   9   3   9     2344.75     2359.23    164.60 o 
  11   3   9      920.22      687.39    172.53 o 
  13   3   9      440.65      309.24    168.34 o 
  15   3   9    13088.85    12667.89    456.63 o 
  17   3   9     7258.71     8219.40    398.64 o 
  19   3   9     1701.09     1735.22    305.02 o 
  21   3   9     1231.24      936.89    269.21 o 
  23   3   9      228.76     -178.40    243.16 o 
 -24   4   9        2.41     -301.90    239.44 o 
 -22   4   9      903.16      722.87    210.67 o 
 -20   4   9     1280.62     1235.87    179.29 o 
 -18   4   9     3994.58     4390.59    225.64 o 
 -16   4   9      320.40      310.43    123.85 o 
 -14   4   9     9591.47     9603.50    265.67 o 
 -12   4   9    18824.52    18451.00    341.19 o 
 -10   4   9    10248.22     9696.60    284.41 o 
  -8   4   9     6254.80     6158.10    282.67 o 
  -6   4   9        3.59       -7.56    123.47 o 
  -4   4   9     1802.84     1819.76    216.74 o 
  -2   4   9       72.52     -156.05    104.03 o 
   0   4   9     7553.99     7206.62    268.33 o 
   2   4   9    10645.87    10776.06    492.41 o 
   4   4   9    14930.13    13916.27    368.49 o 
   6   4   9     9159.04     9208.71    210.33 o 
   8   4   9      949.87      864.34    115.42 o 
  10   4   9      294.49      152.47    107.42 o 
  12   4   9     9937.58     8583.26    528.18 o 
  14   4   9      125.63     -122.58    165.14 o 
  16   4   9      145.34      131.68    271.46 o 
  18   4   9      145.01      -26.60    201.11 o 
  20   4   9     2459.76     2740.60    333.12 o 
  22   4   9      736.09      499.96    265.41 o 
  24   4   9      291.47      337.04    283.26 o 
 -23   5   9        7.20     -256.29    170.86 o 
 -21   5   9      417.16      167.61    155.51 o 
 -19   5   9     6309.19     6105.44    250.11 o 
 -17   5   9    21200.58    21847.49    362.69 o 
 -15   5   9    10449.30    10274.49    341.39 o 
 -13   5   9     6071.81     5795.78    255.75 o 
 -11   5   9      900.36      917.80    158.74 o 
  -9   5   9     2616.50     2679.58    189.14 o 
  -7   5   9    11040.82    10921.98    358.52 o 
  -5   5   9     3291.54     3033.78    219.98 o 
  -3   5   9     8839.76     7073.17    293.49 o 
  -1   5   9     1567.56     1132.86    168.38 o 
   1   5   9     1806.70     2333.28    191.52 o 
   3   5   9     9458.17     9427.88    250.22 o 
   5   5   9     3293.51     3467.17    152.59 o 
   7   5   9     1316.47     1271.73    120.50 o 
   9   5   9      681.47      358.54    121.36 o 
  11   5   9       13.80      -29.46    218.85 o 
  13   5   9     4169.89     3958.34    285.27 o 
  15   5   9    11538.95    11441.23    432.07 o 
  17   5   9     7605.29     7913.04    391.12 o 
  19   5   9     9690.36    10273.60    728.09 o 
  21   5   9     3002.80     3344.19    361.57 o 
  23   5   9     2921.59     3499.66    303.49 o 
 -24   6   9        1.79     -276.40    242.42 o 
 -22   6   9      529.73      149.86    184.84 o 
 -20   6   9       39.97      -58.80    137.95 o 
 -18   6   9      208.17      145.04    117.17 o 
 -16   6   9      413.59      378.04    140.77 o 
 -14   6   9     4502.28     4346.32    212.13 o 
 -12   6   9     8190.49     7758.09    289.77 o 
 -10   6   9     6085.93     5715.59    242.96 o 
  -8   6   9     1641.32     1530.65    168.42 o 
  -6   6   9      233.96      283.61    153.24 o 
  -4   6   9    12053.08    11556.57    363.03 o 
  -2   6   9     1490.82     1653.30    190.39 o 
   0   6   9      164.09      104.26    117.52 o 
   2   6   9     5101.36     3885.18    177.40 o 
   4   6   9     6989.33     6484.98    218.69 o 
   6   6   9     9633.10     8906.99    214.51 o 
   8   6   9      660.25      488.97    100.71 o 
  10   6   9      561.08      347.24    117.77 o 
  12   6   9     6890.08     6869.74    633.40 o 
  14   6   9     1773.42     2027.25    264.86 o 
  16   6   9      711.17      781.78    230.43 o 
  18   6   9      280.24      237.99    233.60 o 
  20   6   9     1829.52     2589.01    399.82 o 
  22   6   9      974.12     1237.34    239.35 o 
 -23   7   9       20.85      -43.61    231.40 o 
 -21   7   9      271.92       58.08    181.89 o 
 -19   7   9     2203.45     2135.42    175.81 o 
 -17   7   9     3957.34     4327.27    195.97 o 
 -15   7   9     6828.08     7087.23    223.95 o 
 -13   7   9    13196.86    13011.84    369.12 o 
 -11   7   9     7482.62     7124.32    274.88 o 
  -9   7   9     5574.94     5670.28    249.25 o 
  -7   7   9     1361.58     1689.45    208.25 o 
  -5   7   9     1639.47     1956.21    218.59 o 
  -3   7   9       14.89     -114.57    118.31 o 
  -1   7   9      388.10      417.87    187.28 o 
   1   7   9      119.60     -128.64     85.76 o 
   3   7   9     2066.12     2268.90    169.00 o 
   5   7   9     6573.68     6251.23    189.49 o 
   7   7   9     7260.04     6718.74    192.88 o 
   9   7   9     1599.72     1407.21    161.28 o 
  11   7   9      424.41      275.75    179.97 o 
  13   7   9     4771.05     4699.34    749.13 o 
  15   7   9    10969.06    11931.65    449.97 o 
  17   7   9    12229.65    12372.27    474.10 o 
  19   7   9     8272.12     7458.64    331.16 o 
  21   7   9     2848.85     3653.73    390.92 o 
 -22   8   9      152.22       -3.05    220.51 o 
 -20   8   9     1017.24      971.55    257.85 o 
 -18   8   9       12.92       43.96    147.94 o 
 -16   8   9      836.57      856.02    139.20 o 
 -14   8   9      127.18     -157.05    126.66 o 
 -12   8   9      435.47      324.81    146.02 o 
 -10   8   9     1509.39     1489.34    180.54 o 
  -8   8   9    11561.69    10876.95    314.66 o 
  -6   8   9     5709.86     5986.41    347.21 o 
  -4   8   9     3454.87     3606.97    189.42 o 
  -2   8   9     2248.11     2216.10    157.59 o 
   0   8   9     2500.09     2384.05    174.41 o 
   2   8   9     2228.68     2443.20    232.64 o 
   4   8   9     8812.43     8311.16    254.68 o 
   6   8   9     7581.07     7373.27    208.38 o 
   8   8   9     8441.65     7576.21    209.14 o 
  10   8   9     1880.16     2171.83    187.84 o 
  12   8   9     2243.34     2307.30    254.33 o 
  14   8   9      545.22      653.24    173.67 o 
  16   8   9      104.02      265.46    161.54 o 
  18   8   9      620.00     1030.82    267.39 o 
  20   8   9     1743.88     2227.07    334.70 o 
  22   8   9     1134.46      916.72    297.42 o 
 -21   9   9      190.47      202.01    361.94 o 
 -19   9   9     4184.61     4203.56    316.21 o 
 -17   9   9     8888.18     9739.24    488.93 o 
 -15   9   9     5364.17     5719.82    248.32 o 
 -13   9   9     7654.35     7430.63    306.66 o 
 -11   9   9    12991.05    12020.47    353.71 o 
  -9   9   9     2640.10     2367.60    207.80 o 
  -7   9   9       53.35     -209.23    139.49 o 
  -5   9   9      954.30      513.99    173.92 o 
  -3   9   9       98.30      -84.66     91.62 o 
  -1   9   9       10.75     -129.71    112.91 o 
   1   9   9      967.60      943.64    122.79 o 
   3   9   9    18646.61    18013.83    320.19 o 
   5   9   9     6278.65     5905.10    174.21 o 
   7   9   9        6.68     -124.29     82.86 o 
   9   9   9       61.78      -50.19    100.75 o 
  11   9   9     1987.93     2419.96    179.71 o 
  13   9   9     3250.71     3284.12    316.93 o 
  15   9   9      224.20      103.54    202.10 o 
  17   9   9     2278.57     2499.80    312.43 o 
  19   9   9     3413.89     4006.60    383.86 o 
  21   9   9     2724.17     3155.60    549.22 o 
 -20  10   9      608.52      169.37    179.81 o 
 -18  10   9     1008.34      683.84    177.35 o 
 -16  10   9      232.90      254.16    162.05 o 
 -14  10   9       50.47      -40.03    130.14 o 
 -12  10   9       32.35      -98.32    142.84 o 
 -10  10   9     2567.11     2812.61    234.78 o 
  -8  10   9     1224.97     1170.58    220.16 o 
  -6  10   9     6523.83     6406.57    380.88 o 
  -4  10   9     2319.14     2395.88    422.97 o 
  -2  10   9       10.24     -133.68    100.82 o 
   0  10   9     4669.80     4176.04    176.38 o 
   2  10   9      809.56      687.01    118.82 o 
   4  10   9     4331.70     3536.82    168.97 o 
   6  10   9     3732.93     3749.43    176.07 o 
   8  10   9     7001.25     6562.18    219.42 o 
  10  10   9     4434.16     4292.92    241.96 o 
  12  10   9     4624.26     4205.20    308.43 o 
  14  10   9      781.49      710.99    239.55 o 
  16  10   9      438.35      454.48    248.48 o 
  18  10   9      533.73      860.36    270.37 o 
  20  10   9      158.62      172.22    265.74 o 
 -21  11   9      259.69      190.59    227.01 o 
 -19  11   9       84.82     -197.54    144.89 o 
 -17  11   9      100.83       73.56    158.18 o 
 -15  11   9      113.97     -107.64    144.84 o 
 -13  11   9     2141.57     1839.06    226.12 o 
 -11  11   9    12567.45    11447.36    367.44 o 
  -9  11   9    11945.49    11841.37    388.46 o 
  -7  11   9     3622.41     3895.81    295.56 o 
  -5  11   9     1161.17     1347.58    267.25 o 
  -3  11   9     1834.54     1668.98    239.44 o 
  -1  11   9     1411.28     1871.76    155.06 o 
   1  11   9      601.71      478.36    121.16 o 
   3  11   9     4260.98     3565.91    173.46 o 
   5  11   9      508.06      421.93    122.23 o 
   7  11   9     1366.18     1281.91    150.17 o 
   9  11   9     3606.46     3505.35    239.86 o 
  11  11   9     5408.78     5047.81    293.23 o 
  13  11   9     2621.57     2490.06    310.98 o 
  15  11   9     1022.92      806.19    254.64 o 
  17  11   9      447.41      486.29    303.02 o 
  19  11   9     1225.80     1520.67    357.73 o 
 -20  12   9      385.75      346.16    217.87 o 
 -18  12   9      397.22      263.16    182.59 o 
 -16  12   9       43.25       11.20    152.38 o 
 -14  12   9       76.06     -124.97    132.81 o 
 -12  12   9       14.76     -231.84    154.56 o 
 -10  12   9     3183.89     3457.78    258.89 o 
  -8  12   9     7729.38     7978.65    631.29 o 
  -6  12   9     5424.90     5082.42    325.61 o 
  -4  12   9     2550.07     2580.24    284.19 o 
  -2  12   9      824.39      594.24    217.28 o 
   0  12   9     4501.54     4198.77    232.79 o 
   2  12   9      883.59      819.42    165.56 o 
   4  12   9      390.67      137.77    119.34 o 
   6  12   9      302.56      128.03    124.44 o 
   8  12   9     5879.69     5584.35    266.32 o 
  10  12   9     4503.72     4904.37    265.83 o 
  12  12   9     4570.81     4598.88    341.26 o 
  14  12   9     4063.76     5159.76    610.25 o 
  16  12   9      950.84     1086.26    283.63 o 
  18  12   9       37.58       20.89    239.68 o 
 -17  13   9      456.98      359.59    184.61 o 
 -15  13   9      450.22      227.30    163.03 o 
 -13  13   9      325.21      115.96    169.53 o 
 -11  13   9     2281.98     2384.70    245.61 o 
  -9  13   9     4364.93     4193.36    332.67 o 
  -7  13   9     3181.11     4132.59    358.52 o 
  -5  13   9     4468.37     4610.43    328.88 o 
  -3  13   9     1715.04     1725.09    266.04 o 
  -1  13   9      250.15      186.72    209.04 o 
   1  13   9        9.84      116.05    259.48 o 
   3  13   9       21.57       39.77    156.29 o 
   5  13   9      554.28      387.47    158.80 o 
   7  13   9     4395.94     3771.51    242.74 o 
   9  13   9     3371.58     3582.13    254.85 o 
  11  13   9     3949.91     4603.14    287.12 o 
  13  13   9     2278.33     2391.17    312.76 o 
  15  13   9       14.53      -32.34    235.04 o 
  17  13   9       36.95      -26.12    254.62 o 
 -16  14   9      323.35       26.85    186.33 o 
 -14  14   9        4.14     -295.62    197.08 o 
 -12  14   9      228.90      -62.91    225.94 o 
 -10  14   9      183.25      -20.86    198.88 o 
  -8  14   9     2890.58     3392.90    357.11 o 
  -6  14   9      939.38     1150.27    263.36 o 
  -4  14   9       28.70      -77.41    193.12 o 
  -2  14   9        8.83      -91.56    279.87 o 
   0  14   9     2642.52     3129.04    311.44 o 
   2  14   9     2205.59     2747.07    232.23 o 
   4  14   9      877.00     1054.94    194.02 o 
   6  14   9     5027.58     5375.99    275.27 o 
   8  14   9     5012.18     5647.82    360.09 o 
  10  14   9     4449.81     4657.77    348.03 o 
  12  14   9     2617.61     2867.13    540.81 o 
  14  14   9      956.57      681.80    399.82 o 
  16  14   9      360.74       37.88    366.15 o 
 -15  15   9      761.71      928.41    283.26 o 
 -13  15   9       48.40     -240.08    237.57 o 
 -11  15   9      339.08     -124.10    222.96 o 
  -9  15   9     3124.97     3261.90    356.78 o 
  -7  15   9     6384.57     6330.84    392.52 o 
  -5  15   9     6565.82     6126.49    380.36 o 
  -3  15   9     1419.84     1383.29    262.75 o 
  -1  15   9      285.89      161.00    221.57 o 
   1  15   9     1043.53      983.70    258.86 o 
   3  15   9      266.96      154.27    160.41 o 
   5  15   9      375.10      284.88    174.26 o 
   7  15   9     2768.03     2967.46    259.36 o 
   9  15   9     3498.80     3615.84    347.21 o 
  11  15   9     3380.67     4354.50    391.12 o 
  13  15   9      977.36     1111.07    420.86 o 
  15  15   9       30.43     -189.39    361.94 o 
 -14  16   9      348.86      208.12    254.43 o 
 -12  16   9      384.19      252.82    249.77 o 
 -10  16   9      853.23      421.99    309.33 o 
  -8  16   9      116.58      163.41    231.61 o 
  -6  16   9       48.84      224.04    228.63 o 
  -4  16   9       10.41       56.51    202.10 o 
  -2  16   9      908.73      885.75    264.81 o 
   0  16   9     3021.80     3219.75    799.64 o 
   2  16   9     1647.81     2098.91    310.72 o 
   4  16   9     1731.34     2435.86    313.92 o 
   6  16   9     1012.21      765.45    201.47 o 
   8  16   9      717.57      690.06    240.56 o 
  10  16   9     1263.92     1230.09    281.21 o 
  12  16   9      143.81     -120.77    249.50 o 
 -11  17   9       56.18      -39.19    241.37 o 
  -9  17   9     1112.96     1530.78    313.95 o 
  -7  17   9     2065.82     2106.45    321.36 o 
  -5  17   9      317.03      547.97    264.41 o 
  -3  17   9      102.65      -46.20    206.68 o 
  -1  17   9      456.79      153.16    249.93 o 
   1  17   9      532.37      573.54    462.95 o 
   3  17   9      123.98      407.55    255.72 o 
   5  17   9        7.82       44.00    172.99 o 
   7  17   9      186.46      160.94    211.23 o 
   9  17   9     1348.70     1536.03    312.43 o 
  11  17   9      259.41      144.65    257.30 o 
  -8  18   9     1065.21     1239.51    332.67 o 
  -6  18   9        2.60     -224.79    246.20 o 
  -4  18   9      242.13     -101.44    221.11 o 
  -2  18   9     1525.67     1759.84    310.72 o 
   0  18   9     5474.48     6375.98    440.17 o 
   2  18   9     6306.23     7316.45    500.83 o 
   4  18   9     2792.42     3682.58    386.87 o 
   6  18   9      615.12      543.32    198.40 o 
   8  18   9      239.85      278.93    250.69 o 
  -3  19   9        1.36      -69.60    296.71 o 
  -1  19   9        1.51       -3.06    244.42 o 
   1  19   9        8.68      168.90    246.14 o 
 -24   0  10     1354.58      980.61    429.28 o 
 -22   0  10      540.32      626.76    230.56 o 
 -20   0  10      379.84      -84.17    288.29 o 
 -18   0  10       79.89     -273.02    182.01 o 
 -16   0  10     5256.97     5343.30    332.57 o 
 -14   0  10      549.87      408.24    177.82 o 
 -12   0  10     9326.09     8365.25    345.92 o 
 -10   0  10     2158.50     2015.93    294.60 o 
  -8   0  10     4990.45     4654.73    345.11 o 
  -6   0  10    45507.90    46387.35   1060.57 o 
  -4   0  10    43650.81    49030.36   1090.03 o 
  -2   0  10    26238.23    27894.70    761.76 o 
   0   0  10    74685.73    80691.78   1456.18 o 
   2   0  10    51762.84    55183.36   1094.24 o 
   4   0  10    15832.20    14103.07    483.99 o 
   6   0  10    34818.17    35346.14    596.44 o 
   8   0  10     2501.56     2121.72    177.81 o 
  10   0  10     1441.25     1473.02    286.19 o 
  12   0  10     7538.27     7432.41    505.03 o 
  14   0  10    11163.92     9768.20    572.37 o 
  16   0  10       25.10     -197.80    231.47 o 
  18   0  10      781.56      269.35    366.15 o 
  20   0  10      762.40      -29.46    378.78 o 
  22   0  10     1393.35     1271.00    416.65 o 
 -23   1  10       42.85     -142.93    173.21 o 
 -21   1  10        4.52     -195.64    130.43 o 
 -19   1  10       23.80     -183.10    122.06 o 
 -17   1  10        6.49      -92.41    115.50 o 
 -15   1  10      142.65      157.88    116.06 o 
 -13   1  10     1109.46      834.46    124.21 o 
 -11   1  10      694.11      455.92    117.16 o 
  -9   1  10     5662.68     5372.64    269.31 o 
  -7   1  10     1229.75      761.15    218.85 o 
  -5   1  10      394.62      323.79    151.51 o 
  -3   1  10        0.89      103.83    157.82 o 
  -1   1  10    15840.07    15344.25    633.40 o 
   1   1  10     3103.50     3479.89    248.31 o 
   3   1  10     7882.80     7592.17    452.43 o 
   5   1  10       97.77      213.38     90.40 o 
   7   1  10     3250.52     3163.39    147.09 o 
   9   1  10     2773.69     2563.56    245.50 o 
  11   1  10       97.69      -90.34    149.21 o 
  13   1  10        0.20      -26.09    156.05 o 
  15   1  10      182.77     -116.51    173.62 o 
  17   1  10       18.42     -294.21    196.14 o 
  19   1  10       45.56     -294.62    196.41 o 
  21   1  10       31.10     -339.26    226.17 o 
  23   1  10       83.87     -285.13    226.11 o 
 -24   2  10      615.35      182.34    332.48 o 
 -22   2  10      243.46       25.98    153.73 o 
 -20   2  10      151.55       35.51    134.59 o 
 -18   2  10      158.63      158.72    136.80 o 
 -16   2  10      237.73      118.24    123.29 o 
 -14   2  10      523.98      270.62    159.15 o 
 -12   2  10     5657.42     5292.41    204.15 o 
 -10   2  10     1818.43     2084.20    179.19 o 
  -8   2  10     4122.75     4393.72    243.81 o 
  -6   2  10    13580.85    12656.70    526.08 o 
  -4   2  10    29598.50    28177.63    711.26 o 
  -2   2  10    56956.29    59441.14   1254.17 o 
   0   2  10    25627.56    25978.42   1226.81 o 
   2   2  10    10072.59     8889.62    677.59 o 
   4   2  10    30002.52    29442.27    436.16 o 
   6   2  10    33684.77    35779.77    427.22 o 
   8   2  10    13623.36    13652.42    250.45 o 
  10   2  10     2410.08     2327.49    252.48 o 
  12   2  10     1767.54     1386.02    226.17 o 
  14   2  10     2013.23     1829.30    252.74 o 
  16   2  10      109.33      267.64    355.63 o 
  18   2  10     1516.49     1311.51    298.54 o 
  20   2  10     1156.69      924.47    289.23 o 
  22   2  10      160.44     -173.64    248.73 o 
 -23   3  10      422.41      229.95    184.39 o 
 -21   3  10       55.28     -123.52    136.57 o 
 -19   3  10     1119.25     1126.26    176.26 o 
 -17   3  10      121.70      135.12    129.70 o 
 -15   3  10       15.07      -80.24    111.80 o 
 -13   3  10      712.35      569.32    123.64 o 
 -11   3  10     1335.54     1302.71    163.03 o 
  -9   3  10      821.80      829.06    159.73 o 
  -7   3  10     2942.96     3138.07    218.35 o 
  -5   3  10     9141.80     8787.83    316.09 o 
  -3   3  10     9191.77     8157.10    848.04 o 
  -1   3  10      260.29      270.75    133.52 o 
   1   3  10     3593.00     3446.88    202.54 o 
   3   3  10    20654.39    21706.52    559.75 o 
   5   3  10    10308.32    10272.96    230.64 o 
   7   3  10    10017.55     9033.44    211.63 o 
   9   3  10     7290.05     7101.16    234.98 o 
  11   3  10      818.46      524.74    182.57 o 
  13   3  10      321.92      162.40    179.58 o 
  15   3  10      920.26      808.45    236.68 o 
  17   3  10      557.79       94.50    206.81 o 
  19   3  10      807.90      638.48    243.97 o 
  21   3  10       97.13       39.11    243.16 o 
  23   3  10        3.10     -148.23    255.88 o 
 -24   4  10      548.32       38.87    271.99 o 
 -22   4  10      272.79       14.45    144.79 o 
 -20   4  10     2064.74     2051.14    203.87 o 
 -18   4  10      218.86      192.32    145.44 o 
 -16   4  10     1066.48     1012.34    161.34 o 
 -14   4  10      192.73      158.61    119.55 o 
 -12   4  10      952.62      946.61    208.24 o 
 -10   4  10     3155.52     2917.57    191.27 o 
  -8   4  10     6639.92     7270.33    309.33 o 
  -6   4  10     7567.59     7958.34    316.68 o 
  -4   4  10     8062.23     8393.30    336.69 o 
  -2   4  10     4796.76     4242.28    332.48 o 
   0   4  10     5151.35     4466.34    313.54 o 
   2   4  10     6873.70     6481.37    258.91 o 
   4   4  10    40686.95    41758.01    552.50 o 
   6   4  10    30290.10    29689.83    394.78 o 
   8   4  10    10868.89    11372.11    235.35 o 
  10   4  10     3283.86     3385.88    256.40 o 
  12   4  10       52.85       37.76    164.98 o 
  14   4  10      104.46       -0.44    182.72 o 
  16   4  10       38.94     -260.77    173.84 o 
  18   4  10       65.06     -173.73    211.52 o 
  20   4  10        0.88     -244.44    219.98 o 
  22   4  10      239.55      253.83    284.53 o 
 -23   5  10      650.24      332.28    201.35 o 
 -21   5  10        4.38     -168.38    130.32 o 
 -19   5  10     5530.83     5692.18    255.84 o 
 -17   5  10      108.93       45.57    129.84 o 
 -15   5  10      398.20      179.72    141.01 o 
 -13   5  10     1255.98     1095.98    176.33 o 
 -11   5  10      163.77      -26.07    126.18 o 
  -9   5  10      671.03      579.25    148.37 o 
  -7   5  10     7733.07     8028.26    342.08 o 
  -5   5  10    15123.28    15100.44    426.98 o 
  -3   5  10    17558.58    17219.04   1300.46 o 
  -1   5  10     4434.96     4250.81    399.82 o 
   1   5  10     7491.51     6859.95    278.24 o 
   3   5  10     2953.22     2574.93    173.21 o 
   5   5  10     6624.44     6094.26    591.31 o 
   7   5  10     6427.09     6133.60    188.35 o 
   9   5  10     2296.21     2413.39    182.45 o 
  11   5  10       26.58     -125.46    148.00 o 
  13   5  10     1709.21     1359.57    340.90 o 
  15   5  10       24.28      -34.15    193.55 o 
  17   5  10        1.76     -173.57    215.00 o 
  19   5  10       24.09      -72.24    231.90 o 
  21   5  10      222.70      336.41    243.88 o 
  23   5  10        3.39      246.40    261.07 o 
 -22   6  10      136.34     -132.50    197.88 o 
 -20   6  10      234.25       40.51    150.70 o 
 -18   6  10      619.49      356.40    149.47 o 
 -16   6  10       40.26     -176.71    117.81 o 
 -14   6  10     1594.16      994.93    231.89 o 
 -12   6  10     3968.55     3644.61    227.16 o 
 -10   6  10     6089.12     5724.15    381.02 o 
  -8   6  10    10614.09    10569.31    662.86 o 
  -6   6  10    14944.38    15527.89    902.75 o 
  -4   6  10     5316.95     4853.54    271.70 o 
  -2   6  10      130.16      171.28    132.20 o 
   0   6  10     3035.85     2850.84    209.79 o 
   2   6  10     5089.07     4362.46    195.96 o 
   4   6  10     9285.25     9480.26    265.94 o 
   6   6  10    15608.89    16262.68    295.74 o 
   8   6  10     8691.81     7935.00    211.52 o 
  10   6  10    13052.16    13083.25    327.41 o 
  12   6  10    15269.35    14774.03    476.46 o 
  14   6  10     2650.35     2994.02    303.03 o 
  16   6  10       43.64     -183.57    197.88 o 
  18   6  10      997.73     1161.53    268.79 o 
  20   6  10     2198.93     2220.13    316.18 o 
  22   6  10     4641.96     4884.11    334.36 o 
 -23   7  10      466.60       87.37    246.88 o 
 -21   7  10        2.01     -195.54    130.36 o 
 -19   7  10      237.97      199.30    147.58 o 
 -17   7  10      452.58      215.08    141.75 o 
 -15   7  10      534.57      357.61    177.83 o 
 -13   7  10       40.58     -189.13    130.80 o 
 -11   7  10       60.53     -199.13    132.75 o 
  -9   7  10      124.37      -98.96    116.95 o 
  -7   7  10     3229.49     3228.86    267.79 o 
  -5   7  10     1891.70     1769.02    225.23 o 
  -3   7  10     1965.86     1918.16    215.00 o 
  -1   7  10    11787.78    10405.54    358.37 o 
   1   7  10     1377.77     1318.48    156.45 o 
   3   7  10     9185.37     8891.89    266.45 o 
   5   7  10     8318.42     8469.50    223.18 o 
   7   7  10      694.42      534.94    115.42 o 
   9   7  10      146.13      103.76    123.58 o 
  11   7  10        2.50      182.61    182.13 o 
  13   7  10       60.25      -42.36    273.56 o 
  15   7  10     1315.36     1621.63    260.82 o 
  17   7  10     2542.58     3310.07    542.91 o 
  19   7  10      287.23      719.28    219.87 o 
  21   7  10       37.16      488.18    273.35 o 
 -22   8  10      121.62      166.40    228.48 o 
 -20   8  10      989.48      819.53    201.41 o 
 -18   8  10      769.29     1069.16    269.21 o 
 -16   8  10       21.76     -166.20    147.95 o 
 -14   8  10      538.08      428.28    181.07 o 
 -12   8  10     2012.21     1854.89    211.55 o 
 -10   8  10     3281.87     2933.38    290.66 o 
  -8   8  10     2151.29     2390.49    391.40 o 
  -6   8  10     5846.30     5685.16    301.17 o 
  -4   8  10     3921.83     3757.31    263.36 o 
  -2   8  10     6927.53     6806.85    315.41 o 
   0   8  10      603.21      394.60    159.38 o 
   2   8  10      340.58      642.60    208.63 o 
   4   8  10     2757.13     2836.84    182.11 o 
   6   8  10     6878.42     6198.09    203.66 o 
   8   8  10     7673.16     7973.63    403.34 o 
  10   8  10     7786.66     7317.10    266.20 o 
  12   8  10    11250.22    10438.62    403.78 o 
  14   8  10     3427.66     4013.66    314.27 o 
  16   8  10       69.88      177.95    211.23 o 
  18   8  10      403.99      619.15    435.59 o 
  20   8  10     1679.82     2462.24    344.86 o 
 -21   9  10       56.66      -38.09    155.99 o 
 -19   9  10      755.79      632.96    169.84 o 
 -17   9  10     4375.13     5029.11    382.16 o 
 -15   9  10     4174.44     5004.08    343.25 o 
 -13   9  10      806.74     1007.66    191.70 o 
 -11   9  10       44.62      -46.82    153.69 o 
  -9   9  10       10.56     -179.44    161.66 o 
  -7   9  10        4.05     -122.52    315.65 o 
  -5   9  10      491.90      374.95    177.82 o 
  -3   9  10      100.49      145.99    153.07 o 
  -1   9  10     2813.98     3025.56    203.46 o 
   1   9  10      687.26      409.44    109.71 o 
   3   9  10     1518.51     1322.68    168.04 o 
   5   9  10        4.16      -82.72     98.73 o 
   7   9  10      570.99      320.41    112.33 o 
   9   9  10      598.99      568.28    146.27 o 
  11   9  10      561.53      710.84    166.66 o 
  13   9  10     3750.23     3890.49    321.03 o 
  15   9  10     5484.68     5241.56    542.91 o 
  17   9  10     8230.74     8342.59    949.04 o 
  19   9  10     2768.84     3046.29    371.85 o 
 -20  10  10     2669.39     2498.67    239.31 o 
 -18  10  10     1517.54     1613.46    234.73 o 
 -16  10  10       82.32      -21.56    165.30 o 
 -14  10  10      100.93      -33.67    157.24 o 
 -12  10  10     1961.24     1747.78    215.23 o 
 -10  10  10     2440.42     2435.42    362.74 o 
  -8  10  10     2785.45     3188.70    395.61 o 
  -6  10  10     1208.37     1329.25    227.64 o 
  -4  10  10     3509.87     3630.57    285.73 o 
  -2  10  10    13744.04    13176.25    437.43 o 
   0  10  10      348.24      517.65    118.63 o 
   2  10  10      191.28      171.50    104.11 o 
   4  10  10     2714.65     2877.56    182.59 o 
   6  10  10     3466.35     3370.26    179.64 o 
   8  10  10     6851.58     6299.56    270.49 o 
  10  10  10     2404.07     2447.87    227.85 o 
  12  10  10     1588.25     1810.57    273.79 o 
  14  10  10     1884.42     1792.66    279.55 o 
  16  10  10      183.75      179.15    225.16 o 
  18  10  10     1168.21     1664.75    307.23 o 
  20  10  10     2180.94     2380.97    355.54 o 
 -19  11  10     1789.52     1512.31    216.60 o 
 -17  11  10     3653.38     3069.80    685.05 o 
 -15  11  10     3711.35     3799.28    722.42 o 
 -13  11  10     2161.69     1610.65    219.01 o 
 -11  11  10      512.12      480.07    177.99 o 
  -9  11  10      791.57      664.04    219.40 o 
  -7  11  10     1226.06     1592.20    262.75 o 
  -5  11  10      446.63      171.69    343.00 o 
  -3  11  10     2016.89     2000.65    269.31 o 
  -1  11  10      237.75      317.76    147.93 o 
   1  11  10     1126.68     1213.29    148.23 o 
   3  11  10     1316.58     1187.42    147.55 o 
   5  11  10     1993.64     1836.56    162.73 o 
   7  11  10     2008.83     1863.83    172.65 o 
   9  11  10      469.63      183.46    152.93 o 
  11  11  10       90.42      -10.52    202.36 o 
  13  11  10      660.77      545.27    233.58 o 
  15  11  10     1777.37     2270.63    313.11 o 
  17  11  10     6115.07     6891.98    423.44 o 
  19  11  10     3375.45     3977.38    404.70 o 
 -18  12  10     1991.36     1592.19    238.75 o 
 -16  12  10      750.72      585.83    200.58 o 
 -14  12  10       26.43     -248.88    165.92 o 
 -12  12  10       15.23     -221.63    147.75 o 
 -10  12  10      138.56       82.26    206.68 o 
  -8  12  10      112.00     -176.45    177.89 o 
  -6  12  10       90.57      100.68    190.18 o 
  -4  12  10     7768.45     7472.72    379.35 o 
  -2  12  10    14395.83    14385.28    490.35 o 
   0  12  10    14540.49    14774.09    498.14 o 
   2  12  10     9394.95     9718.09    315.49 o 
   4  12  10     1010.14     1244.55    153.04 o 
   6  12  10      511.88      326.62    130.99 o 
   8  12  10      240.87      -46.05    137.74 o 
  10  12  10       34.51      -34.55    153.88 o 
  12  12  10      406.92      648.67    228.22 o 
  14  12  10      808.24     1104.11    272.19 o 
  16  12  10       64.91      371.91    244.71 o 
  18  12  10       83.56      -37.88    404.03 o 
 -17  13  10     1980.78     1691.45    246.64 o 
 -15  13  10     2505.33     2366.14    258.49 o 
 -13  13  10     1081.52      784.99    199.76 o 
 -11  13  10      273.58      118.39    203.71 o 
  -9  13  10        6.59       29.71    199.12 o 
  -7  13  10       10.92     -272.19    181.46 o 
  -5  13  10        3.65      154.76    205.27 o 
  -3  13  10      217.39       53.77    199.32 o 
  -1  13  10     1186.40     1029.13    261.68 o 
   1  13  10       48.75      184.14    203.73 o 
   3  13  10      967.45      797.52    229.64 o 
   5  13  10      825.58      282.50    161.98 o 
   7  13  10      268.10       70.49    194.77 o 
   9  13  10       86.17      -45.63    167.89 o 
  11  13  10      846.21     1005.37    223.08 o 
  13  13  10     3019.18     3419.67    353.20 o 
  15  13  10     2926.10     2894.34    354.50 o 
  17  13  10     2501.36     2747.92    450.32 o 
 -16  14  10      443.05      238.49    240.56 o 
 -14  14  10      172.24      234.94    258.25 o 
 -12  14  10       49.00     -181.93    215.62 o 
 -10  14  10        4.36      -64.80    239.89 o 
  -8  14  10      141.52      -16.13    214.02 o 
  -6  14  10       37.03     -237.37    196.34 o 
  -4  14  10      823.27      509.95    239.44 o 
  -2  14  10      839.68     1032.63    237.18 o 
   0  14  10     9618.13     9328.81    422.46 o 
   2  14  10     9696.89     9656.20    423.44 o 
   4  14  10     1373.01     1444.51    210.95 o 
   6  14  10       15.01        8.15    155.17 o 
   8  14  10      450.90      100.49    218.72 o 
  10  14  10      777.18      843.15    456.63 o 
  12  14  10      266.39       16.83    328.27 o 
  14  14  10      100.36     -164.14    336.69 o 
 -15  15  10      774.07      975.33    291.60 o 
 -13  15  10     1888.05     1660.68    312.43 o 
 -11  15  10     1191.23     1038.84    298.80 o 
  -9  15  10     1221.90     1241.69    281.12 o 
  -7  15  10     2161.48     2764.27    344.59 o 
  -5  15  10      955.81      987.19    258.86 o 
  -3  15  10      163.23      -88.26    207.30 o 
  -1  15  10      178.41      134.33    263.04 o 
   1  15  10      251.68      418.76    267.25 o 
   3  15  10      445.92      519.47    209.04 o 
   5  15  10     1343.73      906.44    240.68 o 
   7  15  10     2048.70     2183.96    336.69 o 
   9  15  10     1764.08     1885.74    298.54 o 
  11  15  10     1189.02     1722.53    295.20 o 
  13  15  10     1877.05     1805.50    467.16 o 
 -12  16  10        8.68     -278.52    221.45 o 
 -10  16  10       49.77      -34.45    347.21 o 
  -8  16  10      873.72      909.54    275.17 o 
  -6  16  10      238.66      467.75    252.90 o 
  -4  16  10     1032.41     1303.72    294.44 o 
  -2  16  10     4014.24     3288.62    555.54 o 
   0  16  10     5107.40     5156.49    377.07 o 
   2  16  10     5389.01     5826.31    394.10 o 
   4  16  10     3051.54     2763.80    566.06 o 
   6  16  10      133.96      131.19    159.64 o 
   8  16  10        1.53      237.72    229.93 o 
  10  16  10       14.24     -180.41    212.02 o 
  12  16  10      190.22       50.50    319.85 o 
  -9  17  10     4060.28     4641.16    438.51 o 
  -7  17  10     4132.98     4757.97    423.04 o 
  -5  17  10     2340.73     2584.10    348.90 o 
  -3  17  10       67.05     -202.14    194.15 o 
  -1  17  10      770.37      730.74    345.11 o 
   1  17  10      172.20      280.70    227.07 o 
   3  17  10      190.71      304.93    236.46 o 
   5  17  10     1761.38     1688.01    305.23 o 
   7  17  10     1428.91     1599.23    289.59 o 
   9  17  10      450.97      577.31    267.79 o 
  -6  18  10        7.31      -91.05    239.55 o 
  -4  18  10      337.29      374.25    274.30 o 
  -2  18  10      251.24      117.25    228.48 o 
   0  18  10      748.35     1043.92    268.97 o 
   2  18  10     1027.35     2125.35    467.16 o 
   4  18  10      151.23      297.90    222.44 o 
 -23   1  11      180.12     -178.98    146.83 o 
 -21   1  11     2944.54     3669.26    255.90 o 
 -19   1  11     1761.68     2224.34    216.24 o 
 -17   1  11    12187.56    12509.18    332.56 o 
 -15   1  11    26434.56    26703.20    461.48 o 
 -13   1  11    16166.51    15073.59    333.94 o 
 -11   1  11       68.75      114.89    166.24 o 
  -9   1  11     1210.26     1626.30    200.86 o 
  -7   1  11     9253.11     9467.62    364.05 o 
  -5   1  11     3388.05     3686.03    319.85 o 
  -3   1  11     1886.95     1727.09    188.81 o 
  -1   1  11     1176.89     1531.63    181.46 o 
   1   1  11    15993.20    16893.74    409.18 o 
   3   1  11    20413.63    21240.89    934.31 o 
   5   1  11    40194.58    39063.09    470.87 o 
   7   1  11    20862.74    20769.71    383.86 o 
   9   1  11     5218.91     5204.55    297.55 o 
  11   1  11      523.39      304.36    176.60 o 
  13   1  11      824.84      531.23    199.32 o 
  15   1  11     4719.32     5203.33    856.45 o 
  17   1  11     1983.56     1680.99    307.14 o 
  19   1  11       45.06     -343.37    228.92 o 
  21   1  11      360.85      -47.22    269.01 o 
  23   1  11      310.98       11.63    260.55 o 
 -24   2  11     1551.16     2257.41    368.99 o 
 -22   2  11       29.25     -202.48    143.13 o 
 -20   2  11      262.13      134.47    150.48 o 
 -18   2  11      911.39      728.53    168.59 o 
 -16   2  11      144.94       73.28    131.79 o 
 -14   2  11      691.30      671.68    143.22 o 
 -12   2  11       59.08      -60.38    120.04 o 
 -10   2  11       73.97        3.61    124.88 o 
  -8   2  11       29.78      -72.88    112.97 o 
  -6   2  11        4.03      -48.30    124.56 o 
  -4   2  11       90.50      -22.66    108.35 o 
  -2   2  11     1607.05     1919.90    248.31 o 
   0   2  11     1968.47     2098.36    188.53 o 
   2   2  11      549.02      394.16    129.43 o 
   4   2  11       66.87       55.78    110.45 o 
   6   2  11     4059.46     4011.42    169.34 o 
   8   2  11        6.71      -38.08    107.74 o 
  10   2  11     2199.96     2276.86    345.11 o 
  12   2  11     3330.92     3089.56    285.64 o 
  14   2  11      650.78      324.80    203.84 o 
  16   2  11      229.16     -296.62    197.75 o 
  18   2  11       95.43     -307.61    205.08 o 
  20   2  11      814.79      186.17    252.48 o 
  22   2  11      839.37      662.38    287.11 o 
 -23   3  11      422.01      332.46    200.45 o 
 -21   3  11     2031.42     2003.42    215.43 o 
 -19   3  11     7127.59     6985.85    280.16 o 
 -17   3  11     6301.95     6284.57    257.12 o 
 -15   3  11    16314.57    17026.11    373.98 o 
 -13   3  11     4287.54     4095.31    281.80 o 
 -11   3  11      105.13      -31.72    139.41 o 
  -9   3  11      349.03      145.09    140.77 o 
  -7   3  11     6337.51     6341.36    295.20 o 
  -5   3  11    13062.79    13670.87    770.18 o 
  -3   3  11      360.69      323.39    128.81 o 
  -1   3  11       72.29       13.83    111.11 o 
   1   3  11      465.37      389.60    143.09 o 
   3   3  11    11114.75    10384.19    359.84 o 
   5   3  11    11442.02    11619.25    252.24 o 
   7   3  11     7852.65     7090.27    199.06 o 
   9   3  11     8401.61     8067.55    350.56 o 
  11   3  11     2397.58     2865.63    425.07 o 
  13   3  11     7187.67     7815.99    637.60 o 
  15   3  11     4775.94     4375.94    532.39 o 
  17   3  11     1124.65      804.75    249.50 o 
  19   3  11     3073.04     3418.28    379.28 o 
  21   3  11     1411.67     1080.29    303.37 o 
 -22   4  11      166.02      -64.03    179.81 o 
 -20   4  11      110.75      -26.18    149.57 o 
 -18   4  11       49.10       15.71    136.23 o 
 -16   4  11      545.70      490.52    144.33 o 
 -14   4  11      304.18      427.44    158.24 o 
 -12   4  11      800.75      450.48    155.29 o 
 -10   4  11     1873.75     1923.48    228.63 o 
  -8   4  11     1593.42     1206.85    198.88 o 
  -6   4  11     7669.32     7226.49    435.59 o 
  -4   4  11    14754.21    15339.49    423.44 o 
  -2   4  11     1072.36      977.96    372.46 o 
   0   4  11       96.62       11.55    109.63 o 
   2   4  11      633.73      556.20    138.17 o 
   4   4  11      943.84     1004.97    131.99 o 
   6   4  11      599.99      724.14    123.92 o 
   8   4  11      650.40      770.60    140.56 o 
  10   4  11     1590.71     1578.41    232.12 o 
  12   4  11     1169.67     1491.49    244.03 o 
  14   4  11        7.82      -77.41    210.43 o 
  16   4  11      231.79       17.13    209.72 o 
  18   4  11     2398.72     2376.58    467.16 o 
  20   4  11     2807.53     2596.39    356.52 o 
  22   4  11     1262.77     1434.06    481.89 o 
 -23   5  11     1928.57     2423.49    290.33 o 
 -21   5  11      195.37     -165.17    214.43 o 
 -19   5  11     1475.43     1379.80    182.11 o 
 -17   5  11     6849.14     7149.43    269.48 o 
 -15   5  11     6915.88     7249.08    346.64 o 
 -13   5  11     2798.81     3148.75    245.34 o 
 -11   5  11     2841.31     2922.10    240.74 o 
  -9   5  11     2414.89     2201.63    328.27 o 
  -7   5  11     2180.53     2080.67    230.28 o 
  -5   5  11     4322.79     3817.21    370.36 o 
  -3   5  11        3.07     -105.22    125.82 o 
  -1   5  11       27.97     -271.46    180.97 o 
   1   5  11     1278.54     1052.15    239.89 o 
   3   5  11     3733.63     3623.50    192.44 o 
   5   5  11       32.71       -9.13    103.83 o 
   7   5  11      193.03      119.87     95.46 o 
   9   5  11     5324.49     5423.49    228.82 o 
  11   5  11     6644.21     7424.16    563.95 o 
  13   5  11    12100.46    11615.75    451.20 o 
  15   5  11     5611.61     5650.50    364.54 o 
  17   5  11     5324.68     5410.04    386.92 o 
  19   5  11     2890.89     3240.68    371.99 o 
  21   5  11      450.82      330.28    267.04 o 
 -22   6  11        6.74     -204.26    136.17 o 
 -20   6  11       42.56     -193.16    128.77 o 
 -18   6  11       28.01     -208.27    138.85 o 
 -16   6  11      980.87      883.12    260.73 o 
 -14   6  11      722.96      765.04    205.12 o 
 -12   6  11       80.03     -184.32    122.88 o 
 -10   6  11     1567.06     1272.99    239.68 o 
  -8   6  11     1493.59     1315.31    228.63 o 
  -6   6  11     1702.13     1627.90    225.94 o 
  -4   6  11     4924.68     4918.73    285.50 o 
  -2   6  11     1465.53     1822.33    215.74 o 
   0   6  11      423.52      286.44    147.37 o 
   2   6  11      395.34      198.53    126.31 o 
   4   6  11     2938.77     3015.17    196.12 o 
   6   6  11     8400.75     8280.41    269.10 o 
   8   6  11     2577.33     2419.51    192.25 o 
  10   6  11     1507.35     1200.17    228.48 o 
  12   6  11      362.91      367.40    209.79 o 
  14   6  11     4284.58     4245.68    326.33 o 
  16   6  11      894.79     1408.02    267.04 o 
  18   6  11     3060.14     3361.69    367.30 o 
  20   6  11     2902.67     2860.03    351.51 o 
 -21   7  11      613.41      321.36    183.34 o 
 -19   7  11       60.04     -225.29    154.37 o 
 -17   7  11     1535.60      990.79    200.72 o 
 -15   7  11      509.11      679.99    209.73 o 
 -13   7  11     1114.85     1120.02    197.96 o 
 -11   7  11     2394.84     1998.34    295.79 o 
  -9   7  11     4507.28     4089.65    298.18 o 
  -7   7  11     1707.52     1507.91    238.88 o 
  -5   7  11      276.59      248.93    160.37 o 
  -3   7  11       20.90      200.21    147.30 o 
  -1   7  11      182.41       23.11    148.00 o 
   1   7  11       25.39     -145.79    105.01 o 
   3   7  11     3290.51     3278.75    206.99 o 
   5   7  11       32.98      -35.67    119.33 o 
   7   7  11       55.61      -24.32    103.04 o 
   9   7  11     5807.34     5627.63    248.27 o 
  11   7  11    10042.40    10121.53    408.79 o 
  13   7  11     4589.50     4737.92    328.75 o 
  15   7  11     8308.68     8897.51    425.28 o 
  17   7  11    15748.81    15679.83    558.88 o 
  19   7  11     4039.99     4510.51    399.64 o 
  21   7  11      730.43      599.87    283.63 o 
 -20   8  11      198.86      -44.54    174.79 o 
 -18   8  11      195.49     -214.56    163.65 o 
 -16   8  11      183.49     -264.84    176.56 o 
 -14   8  11       21.00     -236.43    157.62 o 
 -12   8  11      288.73       48.91    150.97 o 
 -10   8  11      250.80       31.39    191.93 o 
  -8   8  11     4395.91     4112.11    624.98 o 
  -6   8  11     4029.95     4088.38    293.12 o 
  -4   8  11     1654.99     1600.17    240.17 o 
  -2   8  11      758.85      690.21    202.36 o 
   0   8  11       11.70     -156.91    136.02 o 
   2   8  11      215.88      179.05    172.06 o 
   4   8  11     2184.02     2229.17    188.96 o 
   6   8  11     3654.05     3466.34    179.21 o 
   8   8  11     1156.39     1153.31    175.24 o 
  10   8  11      760.99      555.57    196.34 o 
  12   8  11     2413.17     2466.16    290.59 o 
  14   8  11      505.13      869.08    247.39 o 
  16   8  11      243.44      770.18    366.15 o 
  18   8  11      315.98      485.50    238.36 o 
  20   8  11      257.35      551.09    283.26 o 
 -21   9  11       97.77     -154.15    160.20 o 
 -19   9  11      350.07      -81.29    164.32 o 
 -17   9  11     2953.66     2584.17    684.45 o 
 -15   9  11     3589.62     3844.02    741.64 o 
 -13   9  11     4788.43     3744.59    343.48 o 
 -11   9  11     6425.14     6011.59    346.69 o 
  -9   9  11     4443.08     4092.64    488.20 o 
  -7   9  11      739.17      407.04    202.54 o 
  -5   9  11     1681.89     1916.67    255.46 o 
  -3   9  11      409.46      439.80    199.39 o 
  -1   9  11      699.10      657.52    191.93 o 
   1   9  11       35.11       26.85    123.60 o 
   3   9  11       98.12      101.54    124.09 o 
   5   9  11      339.94      213.77    114.12 o 
   7   9  11     1701.56     1492.70    151.76 o 
   9   9  11     3247.97     3481.19    234.61 o 
  11   9  11     4042.69     3791.96    429.28 o 
  13   9  11     6058.80     5538.54    500.83 o 
  15   9  11     1390.62     1553.58    293.49 o 
  17   9  11      521.82      672.99    271.99 o 
  19   9  11     2116.93     2609.08    664.96 o 
 -20  10  11      527.67      332.56    215.46 o 
 -18  10  11      249.56      106.80    178.61 o 
 -16  10  11      308.48      191.07    179.35 o 
 -14  10  11       66.84     -193.44    154.22 o 
 -12  10  11      446.06      308.53    157.10 o 
 -10  10  11      768.22      713.27    233.60 o 
  -8  10  11     2983.21     3175.22    387.19 o 
  -6  10  11     2344.25     2625.71    284.10 o 
  -4  10  11     2476.24     3077.85    435.59 o 
  -2  10  11     1005.63     1220.50    232.12 o 
   0  10  11      433.35      493.73    124.64 o 
   2  10  11       81.54       50.06    113.49 o 
   4  10  11     1938.12     2183.09    178.62 o 
   6  10  11     7565.02     6848.87    232.87 o 
   8  10  11     2298.14     2517.89    255.66 o 
  10  10  11     1682.73     1639.60    207.76 o 
  12  10  11      401.14      233.31    218.35 o 
  14  10  11      677.55      477.60    228.92 o 
  16  10  11     1669.94     1977.63    469.26 o 
  18  10  11      142.06      281.57    353.52 o 
 -19  11  11      652.30      233.80    175.25 o 
 -17  11  11      134.39     -206.98    168.19 o 
 -15  11  11     1352.53     1475.06    230.76 o 
 -13  11  11     2349.53     1701.91    538.04 o 
 -11  11  11     3162.59     2676.42    300.17 o 
  -9  11  11     1907.19     1873.08    279.55 o 
  -7  11  11      234.66      233.56    200.07 o 
  -5  11  11      116.37      241.33    248.31 o 
  -3  11  11      285.44      630.13    349.32 o 
  -1  11  11     3392.83     4133.01    243.47 o 
   1  11  11     5490.26     5771.44    227.44 o 
   3  11  11        4.90       42.93    151.26 o 
   5  11  11      953.57      829.84    147.78 o 
   7  11  11     3218.82     2841.85    239.52 o 
   9  11  11     2068.82     2026.43    309.00 o 
  11  11  11     2713.00     2460.63    299.07 o 
  13  11  11      743.43      413.93    240.83 o 
  15  11  11      105.21       29.77    200.46 o 
  17  11  11      405.60      215.87    263.61 o 
 -18  12  11       45.52      124.02    206.84 o 
 -16  12  11        0.96     -231.41    154.27 o 
 -14  12  11      498.33      138.63    177.10 o 
 -12  12  11       65.63     -284.75    189.83 o 
 -10  12  11      723.44      714.38    230.28 o 
  -8  12  11      799.87      553.52    218.72 o 
  -6  12  11     2638.69     2632.33    299.47 o 
  -4  12  11     7563.39     7173.39    650.23 o 
  -2  12  11     4692.46     4730.86    345.75 o 
   0  12  11      170.54      154.53    205.08 o 
   2  12  11       53.62      -56.24    151.37 o 
   4  12  11     1976.60     1787.59    177.27 o 
   6  12  11     1807.79     1871.12    180.40 o 
   8  12  11     1694.20     1540.38    211.20 o 
  10  12  11     3114.51     3135.29    255.41 o 
  12  12  11     1569.36     1801.24    292.21 o 
  14  12  11       14.07     -161.22    208.33 o 
  16  12  11      142.65     -129.50    220.16 o 
 -17  13  11       16.05     -189.01    220.13 o 
 -15  13  11      417.14       78.50    175.26 o 
 -13  13  11     1830.26     1800.40    311.59 o 
 -11  13  11     3766.65     3337.50    348.75 o 
  -9  13  11     2357.25     2209.87    319.85 o 
  -7  13  11      318.18      209.52    239.22 o 
  -5  13  11      214.31       52.06    200.86 o 
  -3  13  11      402.50      722.38    232.92 o 
  -1  13  11     1969.77     2445.70    310.98 o 
   1  13  11     4295.40     3885.26    488.20 o 
   3  13  11      247.90       84.97    229.34 o 
   5  13  11     1309.46     1289.20    213.95 o 
   7  13  11     1924.52     1819.84    273.35 o 
   9  13  11     3219.70     3602.44    382.87 o 
  11  13  11     2180.22     1872.07    351.42 o 
  13  13  11        7.38     -246.79    225.16 o 
  15  13  11      138.71     -183.93    219.98 o 
 -14  14  11        5.16       14.74    242.00 o 
 -12  14  11      896.71      507.80    269.31 o 
 -10  14  11     1895.27     1731.28    303.37 o 
  -8  14  11      564.22      635.45    246.52 o 
  -6  14  11     1224.20     1632.71    312.09 o 
  -4  14  11     1209.18      833.47    261.83 o 
  -2  14  11      441.64      279.34    226.50 o 
   0  14  11       97.72       98.33    246.20 o 
   2  14  11       65.22     -137.35    260.93 o 
   4  14  11      780.00      747.75    202.89 o 
   6  14  11      345.84       78.56    210.33 o 
   8  14  11      674.00      675.63    249.50 o 
  10  14  11      516.16      474.54    242.20 o 
  12  14  11       56.62      -29.46    290.39 o 
  14  14  11      138.51       88.38    361.94 o 
 -13  15  11      473.00      589.56    285.50 o 
 -11  15  11     1191.63     1050.46    295.56 o 
  -9  15  11     2079.59     1995.88    322.88 o 
  -7  15  11      171.08      391.97    243.97 o 
  -5  15  11       13.68     -223.94    225.23 o 
  -3  15  11        0.37     -205.56    207.30 o 
  -1  15  11      529.15      462.68    230.62 o 
   1  15  11      198.87      377.04    248.37 o 
   3  15  11        1.99     -123.20    202.23 o 
   5  15  11        3.30      -49.24    170.32 o 
   7  15  11      237.97      440.21    232.56 o 
   9  15  11     1481.07     1379.66    334.58 o 
  11  15  11     1513.39     1317.30    437.70 o 
 -10  16  11     1446.78     1212.99    323.72 o 
  -8  16  11     1239.69     1534.96    315.41 o 
  -6  16  11     1365.74     1768.98    325.77 o 
  -4  16  11     2805.59     2886.41    355.29 o 
  -2  16  11     3280.04     3195.78    782.80 o 
   0  16  11     3184.80     3089.12    652.34 o 
   2  16  11     1090.87     1260.87    295.20 o 
   4  16  11      159.70      -50.39    218.06 o 
   6  16  11       52.11       69.90    219.26 o 
   8  16  11       18.65      -78.67    210.90 o 
  10  16  11       39.33     -222.11    273.56 o 
  -7  17  11      123.21      343.27    275.04 o 
  -5  17  11       51.30      261.97    254.43 o 
  -3  17  11       10.77       27.36    241.05 o 
  -1  17  11       27.39      286.95    261.07 o 
   1  17  11        0.62     -154.06    198.04 o 
   3  17  11       92.45      226.16    254.64 o 
   5  17  11      221.04      210.43    345.11 o 
   7  17  11     1090.34     1188.78    290.59 o 
  -2  18  11     2509.08     2890.87    538.70 o 
   0  18  11     2300.46     2407.05    340.94 o 
 -22   0  12     1061.91     1011.40    267.96 o 
 -20   0  12      357.23      301.52    224.85 o 
 -18   0  12     3889.76     4281.02    352.91 o 
 -16   0  12       20.36     -193.35    176.15 o 
 -14   0  12     1656.52     1839.28    264.81 o 
 -12   0  12    22185.91    21998.43    799.64 o 
 -10   0  12     7090.10     7886.94    496.62 o 
  -8   0  12    38252.32    40752.02   1090.03 o 
  -6   0  12    43679.61    45263.66   1127.91 o 
  -4   0  12     7691.68     6287.67    429.28 o 
  -2   0  12      178.64     -138.88    159.93 o 
   0   0  12      365.23      399.82    185.18 o 
   2   0  12      365.14      315.65    185.18 o 
   4   0  12      192.66      -29.46    159.93 o 
   6   0  12    11331.13    10266.46    340.36 o 
   8   0  12     7074.90     6094.07    462.95 o 
  10   0  12      103.27     -109.42    210.43 o 
  12   0  12     1509.33     1498.27    353.52 o 
  14   0  12     1692.90     1611.90    378.78 o 
  16   0  12      438.63      471.36    349.32 o 
  18   0  12      459.15      -88.38    345.11 o 
  20   0  12       23.93     -218.85    340.90 o 
  22   0  12       16.49     -223.06    328.27 o 
 -23   1  12       39.98     -228.77    152.52 o 
 -21   1  12      652.93      656.15    183.39 o 
 -19   1  12     1087.62      960.49    183.05 o 
 -17   1  12     2410.62     2858.77    227.59 o 
 -15   1  12        9.56     -125.56    124.49 o 
 -13   1  12        0.07      -91.77    159.96 o 
 -11   1  12       23.25     -197.89    152.72 o 
  -9   1  12     2804.56     2853.28    277.77 o 
  -7   1  12     1073.27     1408.27    216.90 o 
  -5   1  12      512.61      502.46    159.96 o 
  -3   1  12       13.86        8.42    127.97 o 
  -1   1  12     5210.27     4521.95    281.98 o 
   1   1  12     2496.10     2773.42    209.79 o 
   3   1  12     2423.49     2548.94    193.44 o 
   5   1  12      144.02      258.67     96.07 o 
   7   1  12      333.93      436.39    107.79 o 
   9   1  12      266.27      171.44    168.12 o 
  11   1  12       25.87     -209.80    139.87 o 
  13   1  12      709.82      567.49    214.21 o 
  15   1  12       81.08       67.34    238.08 o 
  17   1  12       39.79     -303.15    202.10 o 
  19   1  12        5.58     -333.29    222.20 o 
  21   1  12      131.81     -347.41    231.61 o 
 -22   2  12      543.96      302.66    173.73 o 
 -20   2  12     1662.97     1765.57    215.41 o 
 -18   2  12     2227.16     2698.94    230.00 o 
 -16   2  12      694.61      515.63    154.97 o 
 -14   2  12     6555.56     6324.93    281.31 o 
 -12   2  12    13377.68    13400.07    445.92 o 
 -10   2  12     9077.10     9045.55    578.68 o 
  -8   2  12    11921.79    12107.20    413.37 o 
  -6   2  12    12567.31    11972.17    511.35 o 
  -4   2  12     4709.99     4653.52    266.23 o 
  -2   2  12     9536.45     9823.91    341.88 o 
   0   2  12     6715.71     6721.90    284.10 o 
   2   2  12      180.49      186.58    115.60 o 
   4   2  12     4528.88     4055.91    197.06 o 
   6   2  12     9691.68     8978.08    230.73 o 
   8   2  12     4755.54     4487.34    306.35 o 
  10   2  12     1150.82      751.11    224.67 o 
  12   2  12      772.75      683.60    208.06 o 
  14   2  12     3684.65     3776.45    348.53 o 
  16   2  12      418.99      185.53    233.60 o 
  18   2  12      122.21     -400.87    267.25 o 
  20   2  12      171.11     -398.60    265.74 o 
  22   2  12       58.50     -331.56    245.50 o 
 -23   3  12       83.84     -219.73    146.49 o 
 -21   3  12     1799.04     1815.17    222.25 o 
 -19   3  12     2228.30     2655.89    343.22 o 
 -17   3  12     6872.58     6406.89    268.45 o 
 -15   3  12     1588.03     1366.08    201.45 o 
 -13   3  12      638.53      358.74    152.91 o 
 -11   3  12     2694.52     2958.92    284.53 o 
  -9   3  12     7496.97     7714.49    545.02 o 
  -7   3  12     8312.41     7747.53    338.28 o 
  -5   3  12      171.19      200.99    164.66 o 
  -3   3  12     2108.63     2063.52    519.76 o 
  -1   3  12       12.00       58.35    130.47 o 
   1   3  12      797.12      823.95    159.19 o 
   3   3  12        2.42      -27.88    114.31 o 
   5   3  12      642.02      473.39    122.73 o 
   7   3  12      337.79      312.65    126.53 o 
   9   3  12      203.10      158.79    187.20 o 
  11   3  12      522.98      420.09    194.50 o 
  13   3  12      342.23      569.31    226.32 o 
  15   3  12      117.59     -156.27    202.54 o 
  17   3  12      459.15      -10.44    240.56 o 
  19   3  12      176.67     -182.81    245.39 o 
  21   3  12       73.20     -194.78    241.87 o 
 -22   4  12       12.02     -214.01    142.68 o 
 -20   4  12     1615.46     1745.56    209.20 o 
 -18   4  12      835.82      769.95    171.27 o 
 -16   4  12      818.37      692.30    185.99 o 
 -14   4  12     1889.21     1783.49    284.47 o 
 -12   4  12     4469.64     4106.47    281.96 o 
 -10   4  12    19178.34    17606.31    505.25 o 
  -8   4  12     4471.43     4681.60    456.63 o 
  -6   4  12     6490.51     6548.98    309.70 o 
  -4   4  12    12116.24    12256.48    393.63 o 
  -2   4  12    11654.03    12184.87    390.65 o 
   0   4  12     5402.26     5926.17    276.24 o 
   2   4  12     5701.02     6237.67    637.61 o 
   4   4  12     5387.32     5108.70    210.57 o 
   6   4  12     4242.73     4236.11    179.04 o 
   8   4  12     6591.52     6895.17    259.13 o 
  10   4  12      423.98      185.21    183.85 o 
  12   4  12     1367.29     1195.39    243.97 o 
  14   4  12     3168.06     3660.67    350.82 o 
  16   4  12      588.06      581.72    465.05 o 
  18   4  12      195.72      -29.93    236.62 o 
  20   4  12      148.26     -273.12    237.54 o 
 -21   5  12      585.40      524.82    171.12 o 
 -19   5  12     1585.83     1218.57    192.32 o 
 -17   5  12     4308.27     3827.43    661.23 o 
 -15   5  12     2959.17     2661.20    235.39 o 
 -13   5  12       70.32     -196.88    131.25 o 
 -11   5  12     2641.54     2818.06    279.80 o 
  -9   5  12     7949.39     6945.65    342.55 o 
  -7   5  12     5637.39     4900.45    784.91 o 
  -5   5  12        0.20     -118.09    126.45 o 
  -3   5  12      855.68     1082.36    192.87 o 
  -1   5  12      275.80      417.49    147.37 o 
   1   5  12      897.61      996.45    170.63 o 
   3   5  12      450.29      237.87    124.85 o 
   5   5  12       61.97       57.45    115.11 o 
   7   5  12        7.81       40.28    124.58 o 
   9   5  12       64.90     -237.15    170.63 o 
  11   5  12        9.52     -311.63    212.54 o 
  13   5  12      260.75      335.89    220.16 o 
  15   5  12      118.64      243.91    234.87 o 
  17   5  12      874.64     1046.87    287.17 o 
  19   5  12      388.89      317.03    255.25 o 
  21   5  12       50.36     -264.69    253.42 o 
 -22   6  12     1017.40      662.85    199.85 o 
 -20   6  12     1513.53      980.90    199.40 o 
 -18   6  12     1071.17      670.53    214.59 o 
 -16   6  12       89.07     -141.70    143.72 o 
 -14   6  12     1185.97      954.59    180.13 o 
 -12   6  12       15.07     -120.54    160.54 o 
 -10   6  12     1169.57     1458.21    231.61 o 
  -8   6  12     3754.07     3350.06    450.32 o 
  -6   6  12     2441.25     2744.02    395.61 o 
  -4   6  12     2267.02     2571.73    368.25 o 
  -2   6  12    13179.22    13050.99    452.43 o 
   0   6  12    10448.27    10185.44    637.61 o 
   2   6  12     2127.29     1968.59    230.62 o 
   4   6  12      460.31      613.95    146.22 o 
   6   6  12       12.88     -150.02    100.01 o 
   8   6  12      571.26      235.78    143.14 o 
  10   6  12       11.05     -265.35    176.90 o 
  12   6  12     1108.24      839.88    250.40 o 
  14   6  12      247.09      167.09    208.52 o 
  16   6  12      834.05     1261.72    281.58 o 
  18   6  12     1608.64     2146.47    337.29 o 
  20   6  12     1259.91     1362.57    322.31 o 
 -21   7  12      356.76      182.91    186.99 o 
 -19   7  12     1657.36     1652.15    297.16 o 
 -17   7  12     1915.72     1524.26    226.18 o 
 -15   7  12     2561.15     2065.72    270.64 o 
 -13   7  12     2100.27     1891.87    480.64 o 
 -11   7  12       55.72       71.55    239.89 o 
  -9   7  12      666.27      364.05    202.36 o 
  -7   7  12      599.49      469.86    203.71 o 
  -5   7  12      192.29       59.13    178.26 o 
  -3   7  12     6985.12     7462.00    536.60 o 
  -1   7  12     1098.69     1042.47    208.52 o 
   1   7  12     4818.88     3877.87    258.86 o 
   3   7  12     3241.39     3307.99    204.91 o 
   5   7  12     2514.24     3035.62    218.31 o 
   7   7  12       38.59     -148.39    135.78 o 
   9   7  12       12.75     -263.26    175.50 o 
  11   7  12      694.05      575.96    226.50 o 
  13   7  12      128.73      -91.81    213.90 o 
  15   7  12      305.85      626.31    317.75 o 
  17   7  12     1765.23     2457.74    335.93 o 
  19   7  12      506.91      569.65    290.14 o 
 -20   8  12      117.41     -128.39    174.43 o 
 -18   8  12       32.80     -234.90    156.60 o 
 -16   8  12        4.04     -173.48    139.28 o 
 -14   8  12      196.96     -215.99    150.66 o 
 -12   8  12      216.47      -26.91    186.02 o 
 -10   8  12     2713.46     2963.82    502.93 o 
  -8   8  12     4637.30     4415.03    307.91 o 
  -6   8  12     3747.17     3857.80    293.12 o 
  -4   8  12    13111.19    12351.66    443.15 o 
  -2   8  12     8439.50     8334.04    381.71 o 
   0   8  12     9401.66     9181.25    383.34 o 
   2   8  12     2536.45     2853.93    214.63 o 
   4   8  12      124.45      166.34    145.23 o 
   6   8  12      552.36      519.90    130.70 o 
   8   8  12       49.25     -197.84    131.89 o 
  10   8  12      308.33     -188.19    186.85 o 
  12   8  12       15.78     -147.37    180.97 o 
  14   8  12      107.18     -160.94    213.17 o 
  16   8  12     1022.19     1346.76    408.24 o 
  18   8  12     1828.82     2230.57    513.45 o 
 -19   9  12       46.64      -23.69    163.95 o 
 -17   9  12       49.79     -200.95    242.00 o 
 -15   9  12       93.55     -108.27    144.35 o 
 -13   9  12     1035.92      693.28    256.73 o 
 -11   9  12      287.13      151.51    214.27 o 
  -9   9  12      207.73      -81.45    195.08 o 
  -7   9  12       18.34     -203.84    188.81 o 
  -5   9  12      714.22      859.25    230.70 o 
  -3   9  12     8337.71     8213.66    380.78 o 
  -1   9  12      581.93      481.89    206.73 o 
   1   9  12     6131.65     5676.38    261.56 o 
   3   9  12     6156.14     5928.59    260.68 o 
   5   9  12     4107.89     4014.30    203.04 o 
   7   9  12      372.00      211.06    145.87 o 
   9   9  12      210.27       83.09    138.83 o 
  11   9  12      805.19      879.60    349.32 o 
  13   9  12      261.39      143.09    328.27 o 
  15   9  12      814.74      559.16    251.75 o 
  17   9  12     1496.90     1555.38    299.07 o 
 -18  10  12       64.38     -333.14    401.92 o 
 -16  10  12      118.23     -226.14    156.87 o 
 -14  10  12      786.89      377.99    182.71 o 
 -12  10  12     1237.70     1118.31    252.48 o 
 -10  10  12     2093.49     1770.94    288.62 o 
  -8  10  12     1334.66     1256.71    249.77 o 
  -6  10  12     4046.77     4198.05    328.36 o 
  -4  10  12    18477.97    16589.26    530.90 o 
  -2  10  12     6792.59     6453.18    363.02 o 
   0  10  12     2168.10     2659.45    226.89 o 
   2  10  12     5352.01     5356.55    227.30 o 
   4  10  12      759.81     1092.40    183.46 o 
   6  10  12       24.87     -190.01    138.79 o 
   8  10  12       10.45     -165.26    160.29 o 
  10  10  12      467.41      150.31    194.15 o 
  12  10  12      120.77     -182.50    192.12 o 
  14  10  12       13.82     -230.68    189.35 o 
  16  10  12        8.98      -26.14    244.85 o 
  18  10  12      335.23      286.14    277.67 o 
 -17  11  12       36.21     -220.34    150.54 o 
 -15  11  12      468.87       23.79    157.59 o 
 -13  11  12      590.43      393.51    238.08 o 
 -11  11  12       30.23        4.78    195.88 o 
  -9  11  12      480.96      313.73    212.76 o 
  -7  11  12      724.20      836.47    251.14 o 
  -5  11  12     2213.00     2333.52    299.07 o 
  -3  11  12        9.57      121.21    235.68 o 
  -1  11  12      636.96      399.26    201.24 o 
   1  11  12     1206.25     1350.05    210.08 o 
   3  11  12     2851.19     3231.11    207.75 o 
   5  11  12     1462.38     1492.06    168.99 o 
   7  11  12      732.71      537.50    179.51 o 
   9  11  12      185.46      108.92    158.24 o 
  11  11  12     1252.43      808.05    319.85 o 
  13  11  12     1299.85     1103.14    370.36 o 
  15  11  12      563.78      -39.76    226.11 o 
  17  11  12     1504.42     1574.82    316.84 o 
 -16  12  12       27.40      -49.23    156.99 o 
 -14  12  12     1979.29     1408.93    328.27 o 
 -12  12  12     4151.38     4535.04    355.39 o 
 -10  12  12     1939.60     2073.86    296.09 o 
  -8  12  12      755.86      524.73    222.66 o 
  -6  12  12     1631.48     1947.24    366.15 o 
  -4  12  12      314.66      426.37    229.47 o 
  -2  12  12      736.27      728.74    251.35 o 
   0  12  12     1156.95     1190.99    248.16 o 
   2  12  12      976.14     1335.57    264.06 o 
   4  12  12      137.62       33.44    128.06 o 
   6  12  12     1244.41      712.60    188.44 o 
   8  12  12      128.96      -64.78    157.47 o 
  10  12  12       56.14     -288.51    192.34 o 
  12  12  12      795.54      708.31    247.41 o 
  14  12  12      428.50      221.35    256.73 o 
 -15  13  12      338.57      112.85    246.88 o 
 -13  13  12       85.67       30.38    251.14 o 
 -11  13  12       50.75      -49.11    232.46 o 
  -9  13  12      541.20      453.09    254.64 o 
  -7  13  12      666.65      671.54    251.45 o 
  -5  13  12     1506.87     1428.86    330.38 o 
  -3  13  12       18.09     -294.22    196.14 o 
  -1  13  12      870.19     1058.14    266.04 o 
   1  13  12     1329.27     1588.58    273.79 o 
   3  13  12     2889.75     3056.43    324.15 o 
   5  13  12     2172.53     2559.82    249.22 o 
   7  13  12     1403.58     1164.39    448.22 o 
   9  13  12      349.78       56.52    206.73 o 
  11  13  12      471.81      277.77    235.10 o 
  13  13  12      926.25      834.88    262.35 o 
 -14  14  12     2650.17     2258.27    346.46 o 
 -12  14  12     4240.42     3815.38    384.96 o 
 -10  14  12     3436.20     3424.54    375.39 o 
  -8  14  12      511.61      524.58    249.87 o 
  -6  14  12      431.18      399.79    231.90 o 
  -4  14  12      244.30      -71.46    229.47 o 
  -2  14  12      479.55      204.45    245.66 o 
   0  14  12     3306.92     3561.64    349.44 o 
   2  14  12     2780.32     4023.44    530.29 o 
   4  14  12      359.86      360.68    229.09 o 
   6  14  12        1.50     -129.48    187.07 o 
   8  14  12        3.98     -148.51    193.12 o 
  10  14  12        1.44       -8.42    303.02 o 
  12  14  12      229.71      -50.50    324.06 o 
 -11  15  12      379.85      350.69    272.04 o 
  -9  15  12       61.10     -116.08    248.37 o 
  -7  15  12      224.25      -39.96    232.34 o 
  -5  15  12      363.93       60.11    235.45 o 
  -3  15  12     1142.89      982.33    269.21 o 
  -1  15  12      810.90      461.68    254.07 o 
   1  15  12       25.00      181.94    241.63 o 
   3  15  12        4.84     -315.94    229.37 o 
   5  15  12        9.20     -202.01    311.44 o 
   7  15  12       18.88     -281.12    187.41 o 
   9  15  12       34.80     -336.69    230.51 o 
  -8  16  12        4.00     -144.85    235.04 o 
  -6  16  12      741.05      585.44    281.96 o 
  -4  16  12       12.37     -179.17    232.32 o 
  -2  16  12      390.02      288.83    257.54 o 
   0  16  12      604.05      854.24    293.03 o 
   2  16  12      630.89      442.46    258.25 o 
   4  16  12      171.55       49.22    235.04 o 
   6  16  12       83.58      -88.38    336.69 o 
   8  16  12        6.14     -163.36    240.56 o 
  -5  17  12      107.93      -60.19    225.64 o 
  -3  17  12      682.94      724.43    284.19 o 
  -1  17  12     1703.72     1860.51    341.61 o 
   1  17  12     1032.76      873.56    296.71 o 
   3  17  12      161.13       11.52    242.20 o 
 -21   1  13     2932.78     3857.28    276.85 o 
 -19   1  13     8974.07     9400.25    337.15 o 
 -17   1  13    11944.11    12451.57    419.02 o 
 -15   1  13     1643.32     1826.24    258.86 o 
 -13   1  13      773.00      450.36    185.98 o 
 -11   1  13      188.06      195.70    220.95 o 
  -9   1  13    21132.78    19759.11    539.83 o 
  -7   1  13    10054.93     9751.58    437.70 o 
  -5   1  13      149.29     -161.22    134.21 o 
  -3   1  13       10.67      -61.10    123.47 o 
  -1   1  13      732.42      652.23    174.07 o 
   1   1  13       55.87      -96.80    127.97 o 
   3   1  13     2572.86     2511.92    208.52 o 
   5   1  13     8590.50     8991.32    242.57 o 
   7   1  13     2418.51     2515.43    198.59 o 
   9   1  13      468.90      452.27    202.30 o 
  11   1  13       54.42     -248.65    165.76 o 
  13   1  13    13109.08    13208.43    643.92 o 
  15   1  13    13157.11    14084.97    541.62 o 
  17   1  13     1347.94     1225.75    321.03 o 
  19   1  13     1632.07     1573.32    339.10 o 
  21   1  13       58.70     -282.07    267.64 o 
 -22   2  13       19.96     -188.05    159.50 o 
 -20   2  13      816.43      917.01    187.73 o 
 -18   2  13     1087.89      924.69    214.79 o 
 -16   2  13     2033.30     2065.63    241.71 o 
 -14   2  13     4161.68     3878.48    448.22 o 
 -12   2  13     4332.13     4419.09    290.51 o 
 -10   2  13       13.06       17.94    158.69 o 
  -8   2  13     2493.30     2437.83    260.06 o 
  -6   2  13      287.86       77.93    141.15 o 
  -4   2  13     4824.39     4675.58    268.72 o 
  -2   2  13     6114.59     6668.53    420.86 o 
   0   2  13     2857.08     2918.95    224.55 o 
   2   2  13     1779.50     1948.35    212.64 o 
   4   2  13     3854.67     3901.20    211.68 o 
   6   2  13     1542.60     1919.76    152.34 o 
   8   2  13     7252.16     6626.13    353.99 o 
  10   2  13      573.36      173.51    192.12 o 
  12   2  13     1485.14     1815.67    269.31 o 
  14   2  13      119.14      681.47    250.40 o 
  16   2  13     3706.11     3989.97    383.86 o 
  18   2  13       18.39      -65.61    242.42 o 
  20   2  13       29.27     -361.49    241.00 o 
 -21   3  13     1441.16     1197.32    209.23 o 
 -19   3  13     3165.47     3439.76    371.68 o 
 -17   3  13     4713.98     4634.34    289.44 o 
 -15   3  13      723.66      684.34    177.90 o 
 -13   3  13      627.25      465.38    258.83 o 
 -11   3  13     1306.09     1317.12    230.28 o 
  -9   3  13     7130.24     7314.11    376.67 o 
  -7   3  13     4960.01     4263.05    283.26 o 
  -5   3  13      852.42      749.16    181.56 o 
  -3   3  13      201.31      292.62    150.99 o 
  -1   3  13     2248.54     2428.00    238.02 o 
   1   3  13     7376.40     7007.93    295.83 o 
   3   3  13    10617.16    11295.54    360.05 o 
   5   3  13    10667.70     9785.78    285.57 o 
   7   3  13     8759.88     9058.80    299.54 o 
   9   3  13     2233.03     2038.40    277.28 o 
  11   3  13     8035.05     7661.98    407.57 o 
  13   3  13    10412.89    10645.42    461.16 o 
  15   3  13     3498.84     4947.01    460.84 o 
  17   3  13     3523.60     4346.99    432.02 o 
  19   3  13     1504.65     1377.65    528.18 o 
 -20   4  13      535.38      430.17    208.04 o 
 -18   4  13      267.71       10.85    180.23 o 
 -16   4  13     3468.42     3164.59    283.64 o 
 -14   4  13     6186.35     5749.51    385.09 o 
 -12   4  13      898.81     1153.94    212.04 o 
 -10   4  13      116.62       57.04    166.83 o 
  -8   4  13      529.60      331.39    256.73 o 
  -6   4  13      114.84      179.10    157.75 o 
  -4   4  13     6845.81     7631.64    458.74 o 
  -2   4  13     4769.17     4690.67    283.26 o 
   0   4  13     2165.05     2644.72    258.83 o 
   2   4  13        0.48      -74.93    121.58 o 
   4   4  13     3158.54     3241.83    205.62 o 
   6   4  13     3376.53     3189.23    176.72 o 
   8   4  13     9558.42     8507.87    390.31 o 
  10   4  13     5020.54     4717.94    324.01 o 
  12   4  13        0.19      -12.20    201.89 o 
  14   4  13     2550.29     2753.27    328.02 o 
  16   4  13     1565.00     2559.78    337.34 o 
  18   4  13      114.74     -340.42    226.95 o 
  20   4  13      135.89      155.32    324.06 o 
 -21   5  13      368.25      204.40    183.44 o 
 -19   5  13       64.01      -25.83    193.23 o 
 -17   5  13       11.08     -147.92    148.55 o 
 -15   5  13     1323.16     1022.23    298.69 o 
 -13   5  13     2018.44     1942.82    262.75 o 
 -11   5  13     3773.78     3754.49    316.09 o 
  -9   5  13     1000.90     1170.34    225.64 o 
  -7   5  13       14.81     -237.29    158.19 o 
  -5   5  13     1027.88     1290.06    273.56 o 
  -3   5  13       11.09       54.45    144.13 o 
  -1   5  13     1714.33     1961.51    229.93 o 
   1   5  13     4201.18     4414.66    264.81 o 
   3   5  13    14907.40    14917.94    361.91 o 
   5   5  13     8068.68     8250.84    278.09 o 
   7   5  13     7283.43     7550.85    287.87 o 
   9   5  13     4179.79     4231.38    340.27 o 
  11   5  13     4544.62     4152.03    327.31 o 
  13   5  13     3230.43     3160.86    454.53 o 
  15   5  13     1941.09     2273.67    326.62 o 
  17   5  13     1238.13     1002.42    289.06 o 
  19   5  13      266.47       48.03    250.39 o 
 -20   6  13     1231.72      740.32    197.65 o 
 -18   6  13      213.11      160.61    174.70 o 
 -16   6  13     1254.40      971.16    318.18 o 
 -14   6  13     3631.42     3202.37    820.68 o 
 -12   6  13     1466.61     1811.45    257.41 o 
 -10   6  13     2275.45     2649.36    293.49 o 
  -8   6  13     5867.73     4979.23    570.27 o 
  -6   6  13     4450.44     4565.96    599.73 o 
  -4   6  13      903.80      762.17    330.38 o 
  -2   6  13     1384.95     1294.58    214.02 o 
   0   6  13      248.28      286.95    171.10 o 
   2   6  13      186.69       10.60    135.87 o 
   4   6  13       33.11       64.49    164.99 o 
   6   6  13     5276.73     4859.22    246.83 o 
   8   6  13     4688.57     4075.58    318.26 o 
  10   6  13      836.08      831.56    246.79 o 
  12   6  13       23.58     -107.32    205.34 o 
  14   6  13     1312.32     1285.63    277.67 o 
  16   6  13     1033.24     1095.13    294.62 o 
  18   6  13       21.38     -335.99    223.99 o 
 -19   7  13      182.97      -31.36    173.29 o 
 -17   7  13      600.85      287.28    188.73 o 
 -15   7  13      642.72      424.39    172.41 o 
 -13   7  13     2595.19     2767.37    549.22 o 
 -11   7  13     6637.05     6444.37    358.52 o 
  -9   7  13     6714.34     6932.66    416.65 o 
  -7   7  13     1835.12     2108.52    420.86 o 
  -5   7  13     1021.91     1130.17    241.05 o 
  -3   7  13     2481.59     2411.09    285.27 o 
  -1   7  13     8099.22     7662.82    361.49 o 
   1   7  13     7205.42     7651.16    437.70 o 
   3   7  13    12708.54    13701.32    451.87 o 
   5   7  13    16655.53    16991.05    403.12 o 
   7   7  13     3780.76     4052.54    237.89 o 
   9   7  13     2643.51     2822.76    315.67 o 
  11   7  13     2323.42     2447.71    300.39 o 
  13   7  13      150.13      -36.72    260.93 o 
  15   7  13      364.10      221.19    240.17 o 
  17   7  13      819.14      595.62    270.87 o 
  19   7  13      632.18      694.42    416.65 o 
 -18   8  13     1450.16     1053.16    210.51 o 
 -16   8  13        1.77     -205.43    136.95 o 
 -14   8  13      595.64      587.82    226.11 o 
 -12   8  13      140.69     -126.26    273.56 o 
 -10   8  13       36.57     -163.34    178.91 o 
  -8   8  13      809.60     1007.78    252.74 o 
  -6   8  13     4079.24     4223.97    324.63 o 
  -4   8  13     3181.72     4078.85    351.01 o 
  -2   8  13        8.62     -127.32    179.97 o 
   0   8  13       81.05      199.22    203.71 o 
   2   8  13     1073.19     1387.90    194.72 o 
   4   8  13      130.36      334.16    149.03 o 
   6   8  13     1743.66     1835.91    208.85 o 
   8   8  13        3.33     -223.29    148.86 o 
  10   8  13     3898.41     3502.63    328.59 o 
  12   8  13     1474.63     1160.36    412.44 o 
  14   8  13      427.95      114.49    216.38 o 
  16   8  13      172.29       50.50    374.57 o 
  18   8  13       92.73       25.25    370.36 o 
 -19   9  13       78.45     -234.84    156.56 o 
 -17   9  13      290.80     -116.29    138.34 o 
 -15   9  13       30.58      -58.92    290.39 o 
 -13   9  13      636.72      475.95    235.04 o 
 -11   9  13     1043.35      773.23    239.55 o 
  -9   9  13     2335.56     2399.19    321.03 o 
  -7   9  13      296.90      303.75    204.76 o 
  -5   9  13      280.70      129.07    414.55 o 
  -3   9  13      507.13      374.40    305.12 o 
  -1   9  13     2717.62     3063.80    307.14 o 
   1   9  13    16530.07    16277.80    413.68 o 
   3   9  13    13854.64    14192.63    385.87 o 
   5   9  13     7843.31     7787.28    262.65 o 
   7   9  13     2391.60     2800.78    240.10 o 
   9   9  13     2582.78     3506.81    323.31 o 
  11   9  13     3371.55     3371.10    513.45 o 
  13   9  13     1002.56     1119.49    404.03 o 
  15   9  13      216.47       54.71    340.90 o 
  17   9  13       70.28     -176.33    216.27 o 
 -18  10  13       22.28     -211.96    151.14 o 
 -16  10  13      897.07      313.37    176.90 o 
 -14  10  13     2773.82     2100.29    574.48 o 
 -12  10  13     1317.30     1254.64    277.77 o 
 -10  10  13      575.81      350.55    226.48 o 
  -8  10  13     3437.17     3654.92    359.50 o 
  -6  10  13     5840.19     6189.44    368.87 o 
  -4  10  13     7615.38     7124.65    383.90 o 
  -2  10  13     1330.12     1661.27    280.27 o 
   0  10  13     3181.09     3314.33    258.31 o 
   2  10  13        6.17      267.06    166.65 o 
   4  10  13      666.69      674.94    184.38 o 
   6  10  13      272.69      377.70    225.64 o 
   8  10  13       94.84       48.25    189.39 o 
  10  10  13      475.55      559.75    324.06 o 
  12  10  13      129.37      -34.16    242.00 o 
  14  10  13      553.24      302.39    237.89 o 
  16  10  13      474.34      568.31    263.36 o 
 -17  11  13       16.82      -92.71    149.20 o 
 -15  11  13        3.70     -316.22    210.81 o 
 -13  11  13      242.75     -147.86    235.45 o 
 -11  11  13       78.89      171.85    212.72 o 
  -9  11  13      824.47      714.11    284.08 o 
  -7  11  13      135.86      -46.20    194.91 o 
  -5  11  13      957.05     1020.21    271.31 o 
  -3  11  13      304.40       -8.42    202.36 o 
  -1  11  13     1115.33     1264.49    232.57 o 
   1  11  13     2890.50     3578.64    254.83 o 
   3  11  13     2081.31     1845.08    187.11 o 
   5  11  13      406.46      257.71    145.28 o 
   7  11  13      172.91      103.93    150.47 o 
   9  11  13      949.97      563.95    311.44 o 
  11  11  13     1437.90     1345.93    305.12 o 
  13  11  13      123.70      -81.41    203.84 o 
  15  11  13       75.63      -61.16    244.10 o 
 -14  12  13      690.91      289.90    247.67 o 
 -12  12  13      466.24      323.39    257.63 o 
 -10  12  13      216.13      137.20    230.62 o 
  -8  12  13     1496.25     1841.54    435.59 o 
  -6  12  13     3749.74     4056.72    377.96 o 
  -4  12  13     4522.38     4713.64    345.21 o 
  -2  12  13     3280.16     3695.92    728.09 o 
   0  12  13     3323.22     4056.42    356.18 o 
   2  12  13      164.96       72.61    211.23 o 
   4  12  13       53.57        3.50    138.39 o 
   6  12  13      328.29       37.25    165.22 o 
   8  12  13       70.27     -213.74    142.50 o 
  10  12  13        0.43     -250.35    204.27 o 
  12  12  13      694.76      494.07    233.60 o 
  14  12  13      710.87      359.40    262.75 o 
 -13  13  13      272.20     -140.38    230.28 o 
 -11  13  13      228.18       38.39    229.93 o 
  -9  13  13      109.90     -181.57    227.07 o 
  -7  13  13      768.07     1130.64    272.58 o 
  -5  13  13     2482.50     2577.38    334.31 o 
  -3  13  13     1944.89     2128.92    345.11 o 
  -1  13  13      479.93      665.42    260.62 o 
   1  13  13      432.22      424.79    226.11 o 
   3  13  13      784.62     1015.00    258.86 o 
   5  13  13      986.38      705.12    230.43 o 
   7  13  13       93.86      -43.07    196.54 o 
   9  13  13     2392.16     2432.58    441.90 o 
  11  13  13     1412.72     1368.22    292.58 o 
  13  13  13     1058.99     1529.18    313.87 o 
 -12  14  13       65.04      263.32    255.86 o 
 -10  14  13      358.14        7.91    245.18 o 
  -8  14  13      495.91      354.72    279.87 o 
  -6  14  13     1046.21      997.04    280.27 o 
  -4  14  13     1327.47     1801.50    372.46 o 
  -2  14  13      696.52      803.59    264.66 o 
   0  14  13      347.55      315.82    251.45 o 
   2  14  13     1600.42     1726.59    297.75 o 
   4  14  13      138.09      340.51    239.55 o 
   6  14  13       78.63     -202.51    202.10 o 
   8  14  13       23.98       90.93    222.44 o 
  10  14  13        0.98     -197.80    332.48 o 
  -9  15  13      918.72      627.53    294.22 o 
  -7  15  13     1832.58     1966.77    353.99 o 
  -5  15  13     1526.22     1498.03    303.15 o 
  -3  15  13      267.33       86.90    260.62 o 
  -1  15  13       44.57      -13.52    242.67 o 
   1  15  13        2.35       74.30    240.17 o 
   3  15  13     1101.65     1128.59    291.23 o 
   5  15  13      619.04      319.85    336.69 o 
   7  15  13      432.22      210.11    258.83 o 
  -6  16  13       65.95      164.79    298.81 o 
  -4  16  13       22.40       57.41    243.97 o 
  -2  16  13      359.75      136.69    242.20 o 
   0  16  13      542.54      649.74    291.23 o 
   2  16  13      588.75      341.64    334.58 o 
   4  16  13      322.11      374.57    357.73 o 
 -20   0  14     4396.54     5317.54    419.48 o 
 -18   0  14     9545.33     9591.43    627.08 o 
 -16   0  14     9363.37     9995.46    618.67 o 
 -14   0  14     1897.18     2718.77    408.24 o 
 -12   0  14     4421.00     4435.88    437.70 o 
 -10   0  14    15329.04    15963.28    732.30 o 
  -8   0  14    16393.62    18913.52    787.01 o 
  -6   0  14    10381.30    10896.10    580.79 o 
  -4   0  14     1349.97     1233.12    286.19 o 
  -2   0  14      776.20      719.67    252.52 o 
   0   0  14     1281.85     1460.39    286.19 o 
   2   0  14     4380.86     4078.15    345.11 o 
   4   0  14    15442.44    15264.64    601.83 o 
   6   0  14    17293.40    16945.65    471.17 o 
   8   0  14    16343.97    14380.84    719.67 o 
  10   0  14     1610.77     1262.58    374.57 o 
  12   0  14     4270.81     4208.61    521.87 o 
  14   0  14    14119.93    15264.64    824.89 o 
  16   0  14     4985.53     5437.53    585.00 o 
  18   0  14     6048.11     6413.93    614.46 o 
  20   0  14     2991.22     2958.66    555.54 o 
 -21   1  14      159.52       51.23    175.64 o 
 -19   1  14      238.12      415.10    205.67 o 
 -17   1  14       57.24      313.30    215.62 o 
 -15   1  14       37.29     -277.77    185.18 o 
 -13   1  14     1655.03     1352.45    251.14 o 
 -11   1  14       44.75       62.48    172.53 o 
  -9   1  14      749.41      938.23    254.62 o 
  -7   1  14     1721.51     1973.07    260.08 o 
  -5   1  14       44.31     -128.53    131.80 o 
  -3   1  14      312.71      176.76    160.70 o 
  -1   1  14       50.79     -129.81    133.82 o 
   1   1  14     1518.81     1831.76    227.64 o 
   3   1  14      840.31      852.00    182.86 o 
   5   1  14       71.69      249.15    148.22 o 
   7   1  14       56.54      145.81    183.86 o 
   9   1  14        0.33     -157.57    175.50 o 
  11   1  14      434.78       95.60    217.99 o 
  13   1  14      166.06      359.46    224.55 o 
  15   1  14      129.56      101.81    248.37 o 
  17   1  14      731.26     1055.94    378.78 o 
  19   1  14      154.14      230.68    261.83 o 
 -20   2  14     1736.33     1821.41    260.18 o 
 -18   2  14     4309.64     4930.66    388.18 o 
 -16   2  14     4786.60     5053.25    341.88 o 
 -14   2  14     2465.18     3070.87    312.47 o 
 -12   2  14     2783.61     3466.58    322.39 o 
 -10   2  14     6920.44     6851.78    406.13 o 
  -8   2  14    11918.08    11669.71    498.72 o 
  -6   2  14     2608.68     3158.82    295.83 o 
  -4   2  14      338.85      293.50    164.18 o 
  -2   2  14       25.93       34.03    154.52 o 
   0   2  14       19.79       70.31    147.29 o 
   2   2  14        4.09      -66.25    137.78 o 
   4   2  14     2069.34     1937.85    186.70 o 
   6   2  14     1362.99     1052.10    172.97 o 
   8   2  14      257.67      142.51    215.62 o 
  10   2  14      110.82      129.78    229.37 o 
  12   2  14     4257.47     4974.45    360.09 o 
  14   2  14     7731.93     7891.89    441.56 o 
  16   2  14     7623.88     7725.68    468.53 o 
  18   2  14     5607.43     5925.66    551.33 o 
 -21   3  14     1003.24      642.24    214.27 o 
 -19   3  14     1895.95     2281.39    336.36 o 
 -17   3  14      164.48     -231.66    170.94 o 
 -15   3  14        7.98      -15.36    177.83 o 
 -13   3  14     3361.09     4033.71    337.68 o 
 -11   3  14     3933.49     4010.07    333.31 o 
  -9   3  14     2133.92     2150.24    267.04 o 
  -7   3  14     3923.34     4303.03    328.51 o 
  -5   3  14      208.41       75.76    163.68 o 
  -3   3  14    12739.58    12029.54    414.94 o 
  -1   3  14    13678.85    13219.68    427.76 o 
   1   3  14     5362.77     5229.66    288.48 o 
   3   3  14     2126.06     2485.52    236.57 o 
   5   3  14      254.80       86.24    116.89 o 
   7   3  14     1386.07     1135.04    234.59 o 
   9   3  14      909.32      776.39    249.13 o 
  11   3  14     3103.41     3130.75    341.55 o 
  13   3  14     3331.54     3609.93    358.52 o 
  15   3  14     1019.27     1798.30    324.34 o 
  17   3  14     2600.38     2808.37    366.72 o 
  19   3  14       16.11       50.53    261.87 o 
 -20   4  14      902.47      766.32    216.02 o 
 -18   4  14     1451.02     1070.95    221.79 o 
 -16   4  14     1582.91     1472.17    305.12 o 
 -14   4  14      603.75      332.90    387.19 o 
 -12   4  14      160.32      131.06    258.83 o 
 -10   4  14     2023.18     2387.82    284.95 o 
  -8   4  14     6673.99     7264.71    397.71 o 
  -6   4  14     2121.18     2776.73    324.06 o 
  -4   4  14     3962.07     4358.76    293.03 o 
  -2   4  14     7064.57     7304.73    526.08 o 
   0   4  14     2200.74     2661.13    286.19 o 
   2   4  14      516.35      289.68    157.64 o 
   4   4  14      584.50      392.01    146.97 o 
   6   4  14      160.97       91.39    142.90 o 
   8   4  14      204.35      168.65    207.74 o 
  10   4  14     1278.55     1666.61    282.67 o 
  12   4  14     2986.57     3364.03    380.88 o 
  14   4  14     2627.69     2766.79    337.29 o 
  16   4  14     6259.14     6169.31    432.93 o 
  18   4  14     2116.13     1919.96    340.27 o 
 -19   5  14      510.61      196.65    185.38 o 
 -17   5  14     2886.29     2768.28    582.89 o 
 -15   5  14      527.58      517.99    473.47 o 
 -13   5  14       41.45       49.43    174.90 o 
 -11   5  14     2823.88     2800.66    293.03 o 
  -9   5  14     3306.60     3491.37    312.68 o 
  -7   5  14     7397.06     7083.87    366.44 o 
  -5   5  14     1252.01     1275.18    294.60 o 
  -3   5  14     2317.45     2173.87    256.38 o 
  -1   5  14      560.07      564.11    263.04 o 
   1   5  14      418.04      601.73    190.39 o 
   3   5  14      156.03     -195.37    130.24 o 
   5   5  14        8.98      -70.05    124.65 o 
   7   5  14       46.48     -172.25    147.38 o 
   9   5  14      326.46      172.15    201.77 o 
  11   5  14     1702.41     1693.96    279.55 o 
  13   5  14     4113.18     4384.83    349.80 o 
  15   5  14     4842.42     5542.15    694.42 o 
  17   5  14     1079.78     1125.38    316.93 o 
 -18   6  14     1150.24      862.96    207.27 o 
 -16   6  14       23.38     -101.27    192.82 o 
 -14   6  14       58.89     -196.39    153.27 o 
 -12   6  14     1261.85     1094.86    228.22 o 
 -10   6  14     3253.61     3662.35    309.04 o 
  -8   6  14    12521.01    12759.72    799.64 o 
  -6   6  14    16357.54    16397.76    527.47 o 
  -4   6  14    12186.49    13328.96    757.55 o 
  -2   6  14    12273.99    12630.84    568.16 o 
   0   6  14     4458.84     4001.94    281.03 o 
   2   6  14      451.58      516.33    160.68 o 
   4   6  14      133.46       45.04    143.35 o 
   6   6  14     1513.12     1487.44    200.39 o 
   8   6  14     2740.46     2689.55    298.41 o 
  10   6  14     2538.78     2179.59    301.41 o 
  12   6  14     1095.15     1235.90    270.61 o 
  14   6  14      162.43      -15.12    233.60 o 
  16   6  14       14.99     -169.03    237.57 o 
  18   6  14      176.62       65.94    260.28 o 
 -19   7  14       55.49     -227.20    151.47 o 
 -17   7  14      755.30      836.22    410.34 o 
 -15   7  14      793.39      460.49    256.73 o 
 -13   7  14       90.03     -110.86    181.56 o 
 -11   7  14      761.38      678.44    292.50 o 
  -9   7  14     1605.33     1641.88    264.81 o 
  -7   7  14     1284.80     1655.42    255.46 o 
  -5   7  14       12.99       32.89    183.85 o 
  -3   7  14      352.74      325.59    196.34 o 
  -1   7  14       57.87       17.35    169.55 o 
   1   7  14      181.79      147.45    148.60 o 
   3   7  14     2055.76     2333.74    242.55 o 
   5   7  14     2533.86     2624.06    294.21 o 
   7   7  14      953.50     1504.22    204.34 o 
   9   7  14       22.13     -204.90    248.31 o 
  11   7  14      276.38      461.30    281.98 o 
  13   7  14      348.41      177.66    220.29 o 
  15   7  14      324.85      154.72    229.37 o 
  17   7  14      777.09      561.58    279.69 o 
 -18   8  14       63.07       37.67    173.55 o 
 -16   8  14      249.88      110.26    209.79 o 
 -14   8  14       62.27     -123.96    216.74 o 
 -12   8  14       20.62       33.45    170.94 o 
 -10   8  14     1146.92      956.38    248.16 o 
  -8   8  14     5088.93     4675.77    475.57 o 
  -6   8  14     9542.93     9944.96    631.29 o 
  -4   8  14     5959.71     5819.53    358.37 o 
  -2   8  14     4844.22     5100.86    334.70 o 
   0   8  14     5230.94     5142.34    326.99 o 
   2   8  14      291.66      381.62    364.05 o 
   4   8  14     1772.60     2598.67    232.92 o 
   6   8  14     5643.02     5152.75    278.16 o 
   8   8  14     5559.29     5424.23    354.74 o 
  10   8  14     4144.13     4098.14    322.91 o 
  12   8  14      819.28      480.64    240.17 o 
  14   8  14      138.14     -150.06    228.92 o 
  16   8  14      120.92     -290.39    298.81 o 
 -17   9  14      754.39      438.30    212.11 o 
 -15   9  14     2570.72     1939.65    616.56 o 
 -13   9  14     1794.56     2006.18    288.29 o 
 -11   9  14      554.99      707.05    311.44 o 
  -9   9  14       26.32     -205.89    207.90 o 
  -7   9  14        1.77        7.40    196.14 o 
  -5   9  14        9.80      141.22    281.98 o 
  -3   9  14      663.23      669.17    241.05 o 
  -1   9  14     2644.40     2890.73    312.30 o 
   1   9  14     4403.88     4808.28    276.74 o 
   3   9  14     9039.99     9996.60    348.65 o 
   5   9  14     9406.75     9649.18    352.87 o 
   7   9  14      651.10      855.83    194.17 o 
   9   9  14       19.21     -249.82    199.32 o 
  11   9  14       78.87        8.42    332.48 o 
  13   9  14      176.64      105.22    324.06 o 
  15   9  14       55.18     -536.60    357.73 o 
 -16  10  14      708.49      383.36    435.59 o 
 -14  10  14      685.79      622.88    374.57 o 
 -12  10  14      229.99      268.73    230.62 o 
 -10  10  14     2641.21     2876.67    335.93 o 
  -8  10  14     2997.83     3580.85    369.42 o 
  -6  10  14     3292.73     3702.94    379.21 o 
  -4  10  14     2608.50     2625.26    318.26 o 
  -2  10  14     1103.69     1123.70    285.69 o 
   0  10  14     4791.98     5215.86    286.30 o 
   2  10  14     1092.88     1616.44    228.33 o 
   4  10  14      528.59      733.00    188.52 o 
   6  10  14     2235.73     2110.98    300.57 o 
   8  10  14     2504.62     1927.55    395.61 o 
  10  10  14      686.69      319.85    319.85 o 
  12  10  14       45.96      -50.50    336.69 o 
  14  10  14      313.66      281.01    230.07 o 
 -15  11  14       40.96     -229.85    219.68 o 
 -13  11  14      282.38      -24.11    218.85 o 
 -11  11  14      753.13      489.39    273.59 o 
  -9  11  14      391.80      410.01    345.11 o 
  -7  11  14      458.61      328.27    252.95 o 
  -5  11  14       14.66       -7.64    224.31 o 
  -3  11  14     1237.41     1037.42    261.68 o 
  -1  11  14     4715.86     5242.03    436.02 o 
   1  11  14    11072.46    10812.53    417.48 o 
   3  11  14    12082.96    12577.25    395.83 o 
   5  11  14     8985.58     8380.81    332.19 o 
   7  11  14      799.94      752.96    187.87 o 
   9  11  14        8.24      -83.65    183.58 o 
  11  11  14      267.60      464.62    234.60 o 
  13  11  14       99.68     -152.48    205.53 o 
 -14  12  14     1820.43     1177.57    289.85 o 
 -12  12  14     1605.46     1564.73    333.15 o 
 -10  12  14     1133.78      683.97    258.86 o 
  -8  12  14      649.46      562.62    257.80 o 
  -6  12  14      529.18      155.69    257.10 o 
  -4  12  14      131.04     -194.08    231.22 o 
  -2  12  14       17.27     -106.14    224.55 o 
   0  12  14     3325.20     3924.13    364.33 o 
   2  12  14     3513.47     4057.09    358.52 o 
   4  12  14       20.90      158.60    182.11 o 
   6  12  14      277.55      205.99    170.46 o 
   8  12  14      549.57      394.97    185.21 o 
  10  12  14        4.18      -24.06    207.90 o 
  12  12  14        3.44     -211.83    213.28 o 
 -11  13  14      350.21      269.40    254.12 o 
  -9  13  14      585.28      423.96    330.38 o 
  -7  13  14       92.39        1.05    233.58 o 
  -5  13  14       27.71     -296.22    197.48 o 
  -3  13  14       28.43       68.71    313.54 o 
  -1  13  14       67.66      -28.23    213.71 o 
   1  13  14     2768.16     3741.44    369.71 o 
   3  13  14     4945.57     4993.89    365.90 o 
   5  13  14     2787.11     3640.45    509.24 o 
   7  13  14      881.44      902.75    255.10 o 
   9  13  14        5.82     -193.60    281.98 o 
  11  13  14       25.65     -225.51    219.19 o 
 -10  14  14      336.19      136.96    257.41 o 
  -8  14  14      229.45     -152.48    249.24 o 
  -6  14  14      359.67     -114.58    393.51 o 
  -4  14  14      195.04       17.89    243.54 o 
  -2  14  14      172.79     -307.67    225.90 o 
   0  14  14       31.96     -142.01    241.87 o 
   2  14  14     1615.29     1814.54    313.70 o 
   4  14  14      820.32      420.86    357.73 o 
   6  14  14      178.95     -277.77    277.77 o 
   8  14  14      166.18       37.82    229.09 o 
  -7  15  14       60.39     -201.82    260.38 o 
  -5  15  14        9.73     -172.95    252.87 o 
  -3  15  14      294.16      -23.22    243.54 o 
  -1  15  14      302.99       51.06    236.24 o 
   1  15  14      183.73        0.39    237.23 o 
   3  15  14      777.82      908.48    427.17 o 
   5  15  14     1339.84     1691.86    446.11 o 
 -19   1  15     1741.24     2344.15    327.31 o 
 -17   1  15     2512.26     2890.70    330.17 o 
 -15   1  15      115.97     -138.88    181.53 o 
 -13   1  15     1561.78     1441.63    252.90 o 
 -11   1  15     1031.41     1281.59    249.13 o 
  -9   1  15     2088.38     2373.93    288.29 o 
  -7   1  15    10107.73     9741.69    415.14 o 
  -5   1  15     4252.97     4241.65    304.15 o 
  -3   1  15     1221.11     1137.05    265.14 o 
  -1   1  15     1244.89     1146.16    211.04 o 
   1   1  15     2892.43     3345.82    288.25 o 
   3   1  15    13082.76    12718.00    415.14 o 
   5   1  15     6354.05     6454.05    241.09 o 
   7   1  15     7627.89     7503.38    403.03 o 
   9   1  15     4494.88     4493.74    362.48 o 
  11   1  15     2430.81     2625.72    338.79 o 
  13   1  15     5756.54     6366.99    440.41 o 
  15   1  15     2413.15     2708.36    370.50 o 
  17   1  15     1038.23     1745.96    333.31 o 
 -20   2  15      272.09      257.80    227.64 o 
 -18   2  15      439.62      338.46    414.55 o 
 -16   2  15      147.91      -14.37    190.98 o 
 -14   2  15      377.03      607.13    212.64 o 
 -12   2  15       30.29       18.18    167.17 o 
 -10   2  15      141.83       -4.46    170.17 o 
  -8   2  15      727.69      535.69    209.79 o 
  -6   2  15     2706.97     2665.12    338.79 o 
  -4   2  15      106.75     -144.46    164.18 o 
  -2   2  15     1231.15      979.61    215.72 o 
   0   2  15      119.49      -34.25    158.64 o 
   2   2  15     3293.22     3347.34    270.37 o 
   4   2  15     1348.49     1585.01    190.93 o 
   6   2  15     3017.38     3449.96    334.70 o 
   8   2  15     2499.12     2785.80    318.66 o 
  10   2  15      442.76      177.49    239.44 o 
  12   2  15     1148.17     1440.41    301.90 o 
  14   2  15     6234.65     5988.09    419.58 o 
  16   2  15      753.61      863.18    318.26 o 
  18   2  15      391.38      263.83    300.39 o 
 -19   3  15     1184.01     1064.78    279.55 o 
 -17   3  15     2666.98     2690.56    317.76 o 
 -15   3  15      742.65      821.31    239.22 o 
 -13   3  15       10.85      -23.92    166.83 o 
 -11   3  15      570.30      502.08    219.98 o 
  -9   3  15      589.32      600.68    277.77 o 
  -7   3  15     2286.39     2710.79    364.05 o 
  -5   3  15      663.17      603.06    218.35 o 
  -3   3  15       34.33      -33.08    170.94 o 
  -1   3  15     1701.14     2216.09    257.41 o 
   1   3  15     4667.53     4253.88    311.44 o 
   3   3  15     6023.10     6032.46    319.65 o 
   5   3  15    10862.71    10343.41    287.69 o 
   7   3  15     6164.47     5848.72    368.87 o 
   9   3  15      873.80      960.29    257.63 o 
  11   3  15       17.94     -145.86    217.18 o 
  13   3  15      595.73     1032.53    281.96 o 
  15   3  15     1240.72     1538.86    329.33 o 
  17   3  15       12.29     -292.46    254.53 o 
 -18   4  15      673.74      453.10    226.95 o 
 -16   4  15      533.58      722.72    237.85 o 
 -14   4  15       23.30     -159.86    166.61 o 
 -12   4  15      513.66      222.93    290.39 o 
 -10   4  15      101.15     -133.44    171.91 o 
  -8   4  15        5.41       18.81    176.15 o 
  -6   4  15       34.54      -57.97    183.36 o 
  -4   4  15      222.31       78.14    345.11 o 
  -2   4  15     2302.74     2589.35    272.58 o 
   0   4  15     2681.66     3064.34    283.91 o 
   2   4  15       94.79      177.05    171.10 o 
   4   4  15     1923.63     1792.36    202.23 o 
   6   4  15     3024.97     3124.63    238.91 o 
   8   4  15     1487.65     1582.88    289.06 o 
  10   4  15      203.08     -133.37    210.29 o 
  12   4  15     2598.57     2790.82    344.39 o 
  14   4  15    12695.61    12568.68    538.03 o 
  16   4  15     5995.77     6240.44    457.25 o 
  18   4  15     1770.41     1858.02    345.21 o 
 -19   5  15       27.86       61.87    208.25 o 
 -17   5  15      254.82       77.86    205.34 o 
 -15   5  15      178.80      313.92    224.55 o 
 -13   5  15      160.41      104.89    189.83 o 
 -11   5  15     1013.90     1019.51    260.93 o 
  -9   5  15     1069.92     1149.69    248.51 o 
  -7   5  15     2326.68     2404.96    292.42 o 
  -5   5  15    13565.34    14328.94    614.46 o 
  -3   5  15    16062.95    16420.58    521.51 o 
  -1   5  15     4688.64     5152.93    340.90 o 
   1   5  15    10367.07    10809.80    418.11 o 
   3   5  15    11195.93    11347.64    353.26 o 
   5   5  15    12621.61    12776.33    383.50 o 
   7   5  15     7448.06     6891.24    398.74 o 
   9   5  15      415.67      367.39    226.48 o 
  11   5  15        9.41     -100.06    225.16 o 
  13   5  15      133.51       39.77    238.02 o 
  15   5  15      813.00      798.62    280.42 o 
  17   5  15       55.65      195.70    282.71 o 
 -18   6  15      166.07       40.61    203.71 o 
 -16   6  15      175.13      230.21    216.90 o 
 -14   6  15      119.93     -201.03    193.60 o 
 -12   6  15        2.87     -254.44    169.63 o 
 -10   6  15      170.10       28.32    191.10 o 
  -8   6  15     1322.07     1096.64    245.66 o 
  -6   6  15     1887.95     1914.70    276.24 o 
  -4   6  15     1434.64     2005.63    279.80 o 
  -2   6  15     2435.81     3056.69    307.74 o 
   0   6  15     1697.79     1943.46    271.70 o 
   2   6  15       75.35       85.32    156.15 o 
   4   6  15      802.82      955.69    184.93 o 
   6   6  15      480.73      477.93    172.76 o 
   8   6  15      188.72       69.85    218.36 o 
  10   6  15       49.92      -98.90    214.21 o 
  12   6  15      482.09      608.82    263.36 o 
  14   6  15     1924.03     1985.30    336.24 o 
  16   6  15     2317.95     2123.14    342.94 o 
 -17   7  15      435.87      281.98    220.22 o 
 -15   7  15      124.60      -41.78    206.22 o 
 -13   7  15        5.54     -189.17    197.08 o 
 -11   7  15      113.55       74.04    182.13 o 
  -9   7  15       27.74       75.68    175.28 o 
  -7   7  15      102.49       67.83    202.30 o 
  -5   7  15     6745.31     6860.86    376.02 o 
  -3   7  15    13586.65    13276.25    521.87 o 
  -1   7  15     6326.11     6776.66    367.52 o 
   1   7  15    10452.29    10896.55    360.75 o 
   3   7  15     9161.57     9754.94    345.22 o 
   5   7  15     8830.19     9160.95    340.13 o 
   7   7  15     3629.81     3526.12    345.50 o 
   9   7  15       26.20        2.51    214.02 o 
  11   7  15       21.75     -121.61    199.12 o 
  13   7  15      392.24      753.06    260.55 o 
  15   7  15      732.67      183.24    259.55 o 
 -16   8  15     1975.24     2457.24    989.02 o 
 -14   8  15      248.70       47.37    203.71 o 
 -12   8  15      141.82      197.86    209.72 o 
 -10   8  15      632.30      501.80    224.31 o 
  -8   8  15      844.16     1421.50    271.31 o 
  -6   8  15     8532.20     8626.15    430.02 o 
  -4   8  15     3369.39     4080.85    365.50 o 
  -2   8  15     2139.42     2408.19    301.52 o 
   0   8  15     1048.47     1155.82    255.25 o 
   2   8  15       17.93      -32.20    168.39 o 
   4   8  15      102.05       31.80    203.84 o 
   6   8  15        4.18       -5.97    159.35 o 
   8   8  15      183.59       44.63    213.71 o 
  10   8  15       15.54      -76.37    214.21 o 
  12   8  15      664.69      649.95    253.80 o 
  14   8  15      395.90      188.40    378.78 o 
 -15   9  15       12.60      -34.45    239.22 o 
 -13   9  15        0.40      -57.81    214.02 o 
 -11   9  15        7.11      110.65    220.16 o 
  -9   9  15       16.69      -71.64    193.16 o 
  -7   9  15       14.57     -256.73    286.19 o 
  -5   9  15     2183.00     2634.59    458.74 o 
  -3   9  15     3547.59     4393.79    542.91 o 
  -1   9  15     6749.74     6973.67    572.37 o 
   1   9  15     7744.85     7529.86    401.45 o 
   3   9  15     6873.05     7550.98    325.52 o 
   5   9  15     2003.83     2317.48    244.50 o 
   7   9  15      106.99     -156.92    229.37 o 
   9   9  15      153.66      186.46    228.22 o 
  11   9  15      286.12      -46.29    298.81 o 
  13   9  15      244.84      159.93    349.32 o 
 -14  10  15      123.91       44.68    238.36 o 
 -12  10  15        5.78      -13.32    205.53 o 
 -10  10  15     1761.07     1822.33    446.11 o 
  -8  10  15     4309.83     4943.99    402.08 o 
  -6  10  15     5967.94     5603.41    392.52 o 
  -4  10  15     3124.25     2828.50    335.93 o 
  -2  10  15       65.09     -261.83    194.09 o 
   0  10  15     1002.86     1327.74    226.78 o 
   2  10  15      761.38     1154.77    220.93 o 
   4  10  15     1822.42     2453.62    429.28 o 
   6  10  15     1648.86     1423.00    267.39 o 
   8  10  15      902.07     1169.99    378.78 o 
  10  10  15     1640.47     1418.30    395.61 o 
  12  10  15      269.30       92.59    374.57 o 
 -13  11  15       23.82     -473.47    315.65 o 
 -11  11  15        2.49     -319.92    213.28 o 
  -9  11  15        2.33       12.17    233.07 o 
  -7  11  15      218.15        6.50    234.59 o 
  -5  11  15      720.42      480.81    267.64 o 
  -3  11  15     1765.79     1986.61    319.41 o 
  -1  11  15     3753.43     3916.86    304.64 o 
   1  11  15     3063.65     3722.71    361.75 o 
   3  11  15     2430.85     2849.23    325.37 o 
   5  11  15     1139.55     1308.96    208.72 o 
   7  11  15      669.13      773.20    194.10 o 
   9  11  15     1821.63     1573.18    289.06 o 
  11  11  15      547.68      442.04    233.48 o 
 -12  12  15       86.63     -314.69    391.40 o 
 -10  12  15      709.95      611.50    278.98 o 
  -8  12  15     1574.17     1346.76    326.99 o 
  -6  12  15      812.87      782.46    287.93 o 
  -4  12  15      948.25      987.45    286.24 o 
  -2  12  15     1481.32     1294.95    295.83 o 
   0  12  15        3.07       65.33    227.41 o 
   2  12  15      342.01      335.58    235.45 o 
   4  12  15      234.49      309.52    234.59 o 
   6  12  15      526.12      472.48    185.16 o 
   8  12  15      606.26      383.26    416.65 o 
  10  12  15     1017.46      908.40    257.10 o 
  -9  13  15      320.19      138.15    281.21 o 
  -7  13  15      100.54     -143.37    250.40 o 
  -5  13  15      548.56      385.73    273.01 o 
  -3  13  15     1259.44      911.11    287.07 o 
  -1  13  15      156.02     -173.84    227.07 o 
   1  13  15       80.91      110.52    238.88 o 
   3  13  15        6.73     -163.85    215.72 o 
   5  13  15      105.46      117.84    340.90 o 
   7  13  15      967.25      980.10    263.61 o 
  -6  14  15     1451.72     1709.14    348.53 o 
  -4  14  15     1277.40      856.96    303.20 o 
  -2  14  15      557.40      114.65    245.18 o 
   0  14  15      416.44       73.38    251.07 o 
   2  14  15       28.35       16.11    227.52 o 
   4  14  15       57.85      -12.63    332.48 o 
 -18   0  16      565.95     1380.43    387.19 o 
 -16   0  16      178.84       50.50    294.60 o 
 -14   0  16      162.83       42.09    252.52 o 
 -12   0  16     1188.82     1767.62    374.57 o 
 -10   0  16     7182.94     6982.09    547.12 o 
  -8   0  16     3551.55     4351.71    517.66 o 
  -6   0  16     3602.48     3968.72    475.57 o 
  -4   0  16     2542.46     2474.67    399.82 o 
  -2   0  16     2464.32     2184.27    370.36 o 
   0   0  16    21899.24    21139.87    795.43 o 
   2   0  16    11962.15    11880.92    606.04 o 
   4   0  16     1272.86      883.81    281.98 o 
   6   0  16      352.12      303.02    357.73 o 
   8   0  16      145.82     -138.88    277.77 o 
  10   0  16     3477.85     3951.89    542.91 o 
  12   0  16    15828.83    15172.06    824.89 o 
  14   0  16     2566.78     3000.74    538.70 o 
  16   0  16     2819.61     3758.29    593.41 o 
 -17   1  16        8.03     -268.78    206.81 o 
 -15   1  16      169.23       36.23    205.28 o 
 -13   1  16       24.51      -62.62    178.97 o 
 -11   1  16       14.58      -64.80    187.41 o 
  -9   1  16      200.79      417.28    211.04 o 
  -7   1  16       69.09     -256.83    173.92 o 
  -5   1  16     1114.44      901.39    234.59 o 
  -3   1  16       32.62     -162.26    179.58 o 
  -1   1  16     2143.96     2313.61    281.96 o 
   1   1  16      996.73     1371.46    230.62 o 
   3   1  16     1442.47     1409.96    223.14 o 
   5   1  16     1780.78     1544.66    208.03 o 
   7   1  16     1552.26     1206.65    278.24 o 
   9   1  16     1755.36     1346.29    328.27 o 
  11   1  16      965.00     1037.16    316.68 o 
  13   1  16       61.21       44.62    261.68 o 
  15   1  16      525.17      549.22    288.67 o 
  17   1  16      323.18      506.05    308.43 o 
 -18   2  16     2473.18     3047.23    353.80 o 
 -16   2  16      630.57      548.56    243.97 o 
 -14   2  16      967.81      762.80    239.55 o 
 -12   2  16     2358.26     2733.79    309.45 o 
 -10   2  16     4309.99     4376.83    393.51 o 
  -8   2  16     4529.15     4464.74    359.94 o 
  -6   2  16     4113.59     4311.80    338.37 o 
  -4   2  16     2881.03     3525.61    321.03 o 
  -2   2  16      143.80       17.94    179.71 o 
   0   2  16     1795.03     1959.96    267.04 o 
   2   2  16      514.68      641.24    195.80 o 
   4   2  16       23.05     -111.57    144.81 o 
   6   2  16       47.39     -290.55    197.88 o 
   8   2  16     1275.13      779.37    256.38 o 
  10   2  16     4968.54     4534.87    400.06 o 
  12   2  16     9971.05     9409.70    487.95 o 
  14   2  16     5780.96     6396.73    444.90 o 
  16   2  16     2565.06     2904.89    400.26 o 
 -17   3  16       97.71       69.70    233.48 o 
 -15   3  16      497.65      396.69    357.73 o 
 -13   3  16     1383.85     1457.88    270.03 o 
 -11   3  16       59.86      135.31    214.64 o 
  -9   3  16       43.97      -92.10    179.58 o 
  -7   3  16       55.05      -34.83    177.89 o 
  -5   3  16        1.71     -113.81    177.05 o 
  -3   3  16      137.04      -64.37    185.12 o 
  -1   3  16        7.77     -215.03    161.19 o 
   1   3  16      246.43     -190.84    184.55 o 
   3   3  16      260.16      235.64    154.79 o 
   5   3  16      128.25       20.94    156.91 o 
   7   3  16      592.54      338.27    237.18 o 
   9   3  16      243.60     -178.67    223.14 o 
  11   3  16       10.63       -5.59    226.11 o 
  13   3  16      420.52      743.96    311.44 o 
  15   3  16      494.67      475.47    401.92 o 
 -18   4  16     2833.68     3072.69    367.45 o 
 -16   4  16     2144.14     2382.75    332.31 o 
 -14   4  16     1625.85     2038.18    300.17 o 
 -12   4  16     1044.74     1271.36    266.33 o 
 -10   4  16      874.66     1130.11    252.12 o 
  -8   4  16     2829.28     2894.37    349.32 o 
  -6   4  16     2045.04     2669.49    324.06 o 
  -4   4  16     2107.57     2161.39    290.05 o 
  -2   4  16       14.75     -186.42    176.15 o 
   0   4  16     2293.37     2638.37    297.55 o 
   2   4  16     2454.92     2649.13    291.23 o 
   4   4  16     2197.22     2064.78    219.23 o 
   6   4  16     1798.63     1505.75    287.93 o 
   8   4  16      828.72      843.08    257.63 o 
  10   4  16      950.35      588.23    251.35 o 
  12   4  16      861.29      882.94    301.52 o 
  14   4  16     2405.77     2856.22    372.11 o 
  16   4  16      867.88      894.39    318.38 o 
 -17   5  16      184.22      257.71    240.23 o 
 -15   5  16     1979.86     2571.24    431.38 o 
 -13   5  16      649.46      613.86    235.58 o 
 -11   5  16       16.97      -52.24    192.87 o 
  -9   5  16      735.37      848.04    249.98 o 
  -7   5  16      359.39      274.47    212.72 o 
  -5   5  16      206.86       99.63    194.77 o 
  -3   5  16      113.26      -41.16    196.34 o 
  -1   5  16        2.49     -221.76    172.55 o 
   1   5  16      535.16      491.29    237.79 o 
   3   5  16     1041.05      931.71    192.84 o 
   5   5  16      798.94      973.40    203.51 o 
   7   5  16      145.86      -36.92    338.79 o 
   9   5  16       13.59     -145.65    208.25 o 
  11   5  16        2.65     -296.39    218.68 o 
  13   5  16       95.47      155.70    275.17 o 
  15   5  16      144.42      261.76    266.23 o 
 -16   6  16     5138.76     5768.27    719.67 o 
 -14   6  16     1979.29     2110.16    309.45 o 
 -12   6  16      994.64     1051.93    251.52 o 
 -10   6  16       15.97     -109.91    204.13 o 
  -8   6  16       73.65      108.68    248.31 o 
  -6   6  16     2141.82     2160.98    291.76 o 
  -4   6  16      144.58      -74.20    192.82 o 
  -2   6  16      333.88       57.55    205.08 o 
   0   6  16     1036.29     1296.67    380.88 o 
   2   6  16     1037.08      872.88    237.67 o 
   4   6  16      833.14      481.39    233.48 o 
   6   6  16     1234.62     1035.60    267.39 o 
   8   6  16      835.08      553.67    267.25 o 
  10   6  16     2942.39     3089.64    348.53 o 
  12   6  16     2125.49     2100.29    326.99 o 
  14   6  16      442.71      194.86    267.39 o 
 -15   7  16     1154.75     1488.18    288.62 o 
 -13   7  16      219.07      201.37    231.21 o 
 -11   7  16     1792.94     1823.00    294.75 o 
  -9   7  16     2454.39     3068.09    467.16 o 
  -7   7  16     3100.65     3335.59    346.94 o 
  -5   7  16      471.84      378.66    221.57 o 
  -3   7  16      937.25      636.29    233.45 o 
  -1   7  16     2118.79     2164.44    295.83 o 
   1   7  16      660.67      606.17    195.24 o 
   3   7  16      768.02      733.29    188.05 o 
   5   7  16     1653.17     1404.44    220.24 o 
   7   7  16      116.43     -129.01    237.79 o 
   9   7  16       51.20      -73.35    218.35 o 
  11   7  16        5.51      -75.59    227.70 o 
  13   7  16        1.87     -195.67    248.31 o 
 -14   8  16     4235.69     3730.51    921.69 o 
 -12   8  16     2597.03     3261.04    414.55 o 
 -10   8  16      893.85     1112.12    260.28 o 
  -8   8  16      723.13      626.55    256.40 o 
  -6   8  16     1298.15     1558.08    288.25 o 
  -4   8  16       13.83      -45.54    235.68 o 
  -2   8  16       24.68      -45.11    205.53 o 
   0   8  16       15.32     -223.70    149.13 o 
   2   8  16        9.65      -90.66    198.10 o 
   4   8  16      821.53      542.08    241.00 o 
   6   8  16     1138.68     1084.32    211.05 o 
   8   8  16     1663.41     2183.13    462.95 o 
  10   8  16     1948.58     2075.13    321.76 o 
  12   8  16      262.02       41.97    222.90 o 
 -13   9  16     1631.15     1991.56    325.77 o 
 -11   9  16     3365.98     3937.27    753.34 o 
  -9   9  16     2069.11     2438.42    335.29 o 
  -7   9  16     2206.82     3006.76    342.94 o 
  -5   9  16      465.69      302.80    230.51 o 
  -3   9  16      494.51      710.67    255.72 o 
  -1   9  16     1695.78     1354.75    264.86 o 
   1   9  16      279.81       32.29    171.82 o 
   3   9  16      644.00      711.03    254.33 o 
   5   9  16      550.21      124.46    180.16 o 
   7   9  16        3.73     -178.97    203.44 o 
   9   9  16      356.62      275.31    242.00 o 
  11   9  16     1044.15     1376.22    475.57 o 
 -12  10  16     1390.85     1504.37    324.06 o 
 -10  10  16      467.10      596.23    269.88 o 
  -8  10  16       65.10      -77.50    245.07 o 
  -6  10  16       12.18      105.22    345.11 o 
  -4  10  16       61.00     -143.09    315.65 o 
  -2  10  16       36.53     -134.68    315.65 o 
   0  10  16      113.51      -92.22    182.72 o 
   2  10  16       31.81     -197.80    204.35 o 
   4  10  16      726.42      665.37    263.06 o 
   6  10  16     2522.43     3429.69    359.51 o 
   8  10  16     4748.27     5357.57    622.88 o 
  10  10  16     1210.53     1010.07    404.03 o 
 -11  11  16     1974.34     2220.87    354.10 o 
  -9  11  16     2269.81     2150.60    517.66 o 
  -7  11  16     1325.41     1456.79    467.16 o 
  -5  11  16      300.41      -88.72    223.14 o 
  -3  11  16       58.15       78.39    238.02 o 
  -1  11  16     1007.52      869.47    220.62 o 
   1  11  16     1430.69     1414.68    229.54 o 
   3  11  16      783.92      716.61    256.38 o 
   5  11  16      263.49       31.54    228.22 o 
   7  11  16      119.23      260.93    336.69 o 
   9  11  16      610.12      509.24    395.61 o 
  -8  12  16      134.68      -26.57    254.64 o 
  -6  12  16      127.24     -263.92    255.88 o 
  -4  12  16        4.62     -257.78    218.72 o 
  -2  12  16       14.78      -58.95    229.47 o 
   0  12  16       61.92     -169.47    228.92 o 
   2  12  16        5.78      -51.73    245.50 o 
   4  12  16       46.36     -185.18    328.27 o 
   6  12  16     2034.80     2533.30    333.59 o 
  -5  13  16      313.16       83.47    275.26 o 
  -3  13  16       56.06      295.81    237.23 o 
  -1  13  16      479.51      367.38    275.17 o 
   1  13  16     1850.34     1721.42    326.58 o 
   3  13  16      622.48       67.34    328.27 o 
   5  13  16      865.74     1106.87    399.82 o 
 -17   1  17      492.22      416.95    277.77 o 
 -15   1  17      356.57       67.60    212.76 o 
 -13   1  17      130.33      -33.12    203.71 o 
 -11   1  17     1598.28     1636.85    285.64 o 
  -9   1  17     2143.22     2904.51    738.61 o 
  -7   1  17     4782.70     4296.91    336.12 o 
  -5   1  17     6979.62     7171.51    391.33 o 
  -3   1  17     7543.65     8227.11    400.06 o 
  -1   1  17     8950.45     9071.41    444.01 o 
   1   1  17    10221.87    10693.99    424.06 o 
   3   1  17     4029.03     4492.13    401.92 o 
   5   1  17      253.55       43.26    224.31 o 
   7   1  17       12.48     -329.52    219.68 o 
   9   1  17      208.76     -325.35    216.90 o 
  11   1  17      157.50      166.17    258.45 o 
  13   1  17      306.28      122.47    315.65 o 
  15   1  17       12.83     -378.37    252.24 o 
 -16   2  17     1132.41     1193.01    279.69 o 
 -14   2  17      607.34      551.33    237.18 o 
 -12   2  17       37.84     -202.98    191.73 o 
 -10   2  17      115.75       68.92    205.08 o 
  -8   2  17      170.92       29.52    205.28 o 
  -6   2  17      645.75      549.98    241.00 o 
  -4   2  17     2803.71     3405.31    334.78 o 
  -2   2  17      441.89      -56.11    199.54 o 
   0   2  17     3241.24     3680.88    333.31 o 
   2   2  17     2841.42     3282.61    307.40 o 
   4   2  17     1368.97     1244.82    262.76 o 
   6   2  17      294.11      -79.63    241.37 o 
   8   2  17      621.69      174.00    258.86 o 
  10   2  17      705.10      194.55    286.42 o 
  12   2  17     1536.04     1372.60    316.09 o 
  14   2  17      900.93      643.83    291.46 o 
 -15   3  17        3.85     -286.80    205.28 o 
 -13   3  17      485.95      951.15    247.00 o 
 -11   3  17     2718.13     2984.89    330.29 o 
  -9   3  17     7405.35     7074.66    492.41 o 
  -7   3  17     3374.80     3647.42    347.57 o 
  -5   3  17     5305.41     5450.75    352.19 o 
  -3   3  17     3240.30     3629.56    342.08 o 
  -1   3  17      837.75     1260.59    257.10 o 
   1   3  17     5754.87     5786.46    350.56 o 
   3   3  17     5546.83     5385.79    399.07 o 
   5   3  17     1846.34     1248.84    303.02 o 
   7   3  17      418.36      174.87    234.87 o 
   9   3  17       68.35     -313.54    209.03 o 
  11   3  17      283.59      142.76    330.38 o 
  13   3  17       53.80     -357.11    238.08 o 
  15   3  17        2.83     -319.85    270.81 o 
 -16   4  17     1332.62      984.82    412.44 o 
 -14   4  17       94.04     -120.61    212.64 o 
 -12   4  17      393.90      189.19    218.72 o 
 -10   4  17     2651.15     2659.78    321.03 o 
  -8   4  17     3026.30     3485.10    367.09 o 
  -6   4  17     3373.37     3687.18    349.66 o 
  -4   4  17     3494.55     4025.95    356.52 o 
  -2   4  17      243.40      -10.57    195.88 o 
   0   4  17     1607.17     1627.19    273.74 o 
   2   4  17     1363.01     1229.30    277.77 o 
   4   4  17      552.22      454.12    241.63 o 
   6   4  17       47.71     -253.36    214.21 o 
   8   4  17       34.96     -316.56    211.04 o 
  10   4  17       66.70     -320.04    213.36 o 
  12   4  17        7.19     -253.33    267.83 o 
  14   4  17      458.20      472.32    276.00 o 
 -15   5  17     1566.92     1717.18    387.19 o 
 -13   5  17     3150.23     3905.64    923.79 o 
 -11   5  17     3800.42     4533.26    393.63 o 
  -9   5  17     4296.19     4317.11    341.61 o 
  -7   5  17     1670.03     2474.02    332.67 o 
  -5   5  17     1293.73     1370.07    273.74 o 
  -3   5  17      641.26      352.51    218.41 o 
  -1   5  17      246.80       85.77    197.00 o 
   1   5  17      495.02      496.26    227.29 o 
   3   5  17     2444.95     2635.15    254.97 o 
   5   5  17     2590.74     2302.29    334.35 o 
   7   5  17      399.65      282.53    294.60 o 
   9   5  17      176.26      -89.33    236.07 o 
  11   5  17       41.27       17.41    258.45 o 
  13   5  17       15.88     -170.07    249.50 o 
 -14   6  17      193.61      298.62    253.40 o 
 -12   6  17       97.45      351.86    247.67 o 
 -10   6  17      399.34      477.41    232.55 o 
  -8   6  17     1302.40     1970.37    311.26 o 
  -6   6  17     2186.65     2354.53    318.38 o 
  -4   6  17      144.91      235.44    203.05 o 
  -2   6  17     1628.27     1622.15    284.10 o 
   0   6  17     2747.37     3100.01    334.70 o 
   2   6  17     1251.14     1261.95    218.36 o 
   4   6  17      947.62      816.84    273.01 o 
   6   6  17      284.26       87.08    221.69 o 
   8   6  17       25.93     -206.78    221.71 o 
  10   6  17        6.22     -321.31    214.21 o 
  12   6  17      289.25      270.63    355.63 o 
 -13   7  17     5857.29     6700.76    420.90 o 
 -11   7  17     6884.11     7492.24    429.65 o 
  -9   7  17     5312.63     5173.83    471.37 o 
  -7   7  17     2428.98     2938.90    341.55 o 
  -5   7  17       32.29      -85.05    200.07 o 
  -3   7  17       19.42     -113.94    184.55 o 
  -1   7  17      438.35       95.06    215.62 o 
   1   7  17       35.60     -246.40    170.73 o 
   3   7  17       23.82     -287.18    191.45 o 
   5   7  17      918.56      778.49    208.60 o 
   7   7  17     1678.09     1554.11    310.89 o 
   9   7  17      737.72      662.61    276.71 o 
  11   7  17      299.66      161.69    245.39 o 
 -12   8  17       39.39       41.00    237.54 o 
 -10   8  17       21.46      -98.22    203.24 o 
  -8   8  17      297.03      -16.57    234.87 o 
  -6   8  17      442.43      345.49    229.93 o 
  -4   8  17      219.51     -282.45    199.12 o 
  -2   8  17      352.90      104.94    229.93 o 
   0   8  17     1130.97      933.18    207.70 o 
   2   8  17     2473.53     2213.05    248.65 o 
   4   8  17      271.84      230.98    227.53 o 
   6   8  17        6.34     -221.92    215.00 o 
   8   8  17      233.41      183.78    223.47 o 
  10   8  17      108.58      154.96    256.79 o 
 -11   9  17     3227.15     3287.79    385.38 o 
  -9   9  17     1535.06     1813.56    330.13 o 
  -7   9  17      494.48      104.33    246.24 o 
  -5   9  17      118.32       83.57    231.47 o 
  -3   9  17     2063.04     1780.81    309.50 o 
  -1   9  17     2313.27     2450.54    260.57 o 
   1   9  17      222.97      252.50    182.54 o 
   3   9  17      214.08      265.14    231.90 o 
   5   9  17      433.32      386.20    205.19 o 
   7   9  17      781.84     1105.95    300.53 o 
   9   9  17      137.37      315.65    349.32 o 
 -10  10  17      602.65      619.29    291.76 o 
  -8  10  17       76.03       45.66    240.25 o 
  -6  10  17       16.93     -220.55    224.67 o 
  -4  10  17      497.39      308.00    243.54 o 
  -2  10  17      165.13      314.86    199.99 o 
   0  10  17        3.62     -243.47    162.31 o 
   2  10  17        2.03     -179.50    221.33 o 
   4  10  17      244.37     -120.01    167.02 o 
   6  10  17      691.04      467.16    366.15 o 
   8  10  17      337.42       71.55    345.11 o 
  -7  11  17      191.06      218.95    236.57 o 
  -5  11  17      249.05      465.35    260.08 o 
  -3  11  17     1910.36     2258.87    345.06 o 
  -1  11  17     2499.19     2880.74    362.74 o 
   1  11  17      191.35     -113.93    185.43 o 
   3  11  17       17.07     -270.96    209.41 o 
   5  11  17       53.75      -18.81    217.50 o 
  -4  12  17      580.47      543.62    296.71 o 
  -2  12  17      207.30      117.53    236.07 o 
   0  12  17        2.64       92.59    311.44 o 
   2  12  17        1.55     -159.93    294.60 o 
 -14   0  18      479.37      -12.63    332.48 o 
 -12   0  18      459.43        8.42    328.27 o 
 -10   0  18     1919.00     2066.43    416.65 o 
  -8   0  18     1621.43     2041.18    467.16 o 
  -6   0  18      290.57      361.94    319.85 o 
  -4   0  18      587.81      526.08    319.85 o 
  -2   0  18     2823.25     3682.54    500.83 o 
   0   0  18    15017.74    16005.36    774.39 o 
   2   0  18    15193.63    14263.00    707.05 o 
   4   0  18     6788.82     6447.60    627.08 o 
   6   0  18     4404.53     4313.83    593.41 o 
   8   0  18     2093.76     1906.50    483.99 o 
  10   0  18     2188.01     2091.68    513.45 o 
  12   0  18      426.04      159.93    378.78 o 
 -15   1  18      549.02      280.87    226.11 o 
 -13   1  18      271.52     -199.56    213.28 o 
 -11   1  18      121.79     -309.33    206.22 o 
  -9   1  18       41.00     -178.54    200.73 o 
  -7   1  18       24.70       58.66    213.71 o 
  -5   1  18        5.68        0.88    198.79 o 
  -3   1  18      492.37      821.73    244.85 o 
  -1   1  18      839.79     1154.39    370.36 o 
   1   1  18       83.80      414.72    242.20 o 
   3   1  18        8.77       25.49    212.76 o 
   5   1  18      188.38     -116.19    235.58 o 
   7   1  18     1513.49     1024.36    321.15 o 
   9   1  18     1316.63     1013.21    382.98 o 
  11   1  18      913.84      526.01    290.05 o 
  13   1  18        4.29     -361.58    241.05 o 
 -14   2  18       85.73     -191.77    212.76 o 
 -12   2  18      380.68       85.01    209.79 o 
 -10   2  18     2039.10     2510.08    330.17 o 
  -8   2  18     2791.60     3707.80    406.13 o 
  -6   2  18     1191.58      898.98    248.37 o 
  -4   2  18       15.50      141.95    196.34 o 
  -2   2  18     2751.27     3006.05    318.26 o 
   0   2  18     9680.98     9338.98    425.53 o 
   2   2  18    10525.07    10539.98    646.02 o 
   4   2  18     3782.84     4242.82    413.53 o 
   6   2  18      739.22      440.50    284.53 o 
   8   2  18      179.11       -9.43    248.48 o 
  10   2  18      830.17     1300.18    341.88 o 
  12   2  18      777.37     1055.79    351.01 o 
 -13   3  18     1703.17     1290.22    286.61 o 
 -11   3  18      105.47       31.74    248.31 o 
  -9   3  18      285.43      -37.20    252.52 o 
  -7   3  18      137.70      100.63    275.66 o 
  -5   3  18     2461.28     3759.78    355.54 o 
  -3   3  18     5557.97     5912.31    372.76 o 
  -1   3  18     2409.25     2928.05    337.29 o 
   1   3  18     1883.90     2908.34    357.73 o 
   3   3  18      851.23      879.37    274.30 o 
   5   3  18       56.43     -355.03    236.68 o 
   7   3  18     1060.78      772.21    331.33 o 
   9   3  18     1115.64      600.32    289.87 o 
  11   3  18     1507.64     1144.49    374.57 o 
 -14   4  18        4.77     -346.04    230.70 o 
 -12   4  18      578.90      251.11    257.63 o 
 -10   4  18        1.18      -35.64    215.74 o 
  -8   4  18      285.97      256.06    226.11 o 
  -6   4  18        0.40     -251.75    193.55 o 
  -4   4  18      114.12       35.77    220.22 o 
  -2   4  18      157.13      -92.65    212.02 o 
   0   4  18      856.33     1591.46    287.07 o 
   2   4  18     2917.29     3185.24    281.74 o 
   4   4  18     2561.56     1771.83    458.74 o 
   6   4  18      805.45      475.17    290.39 o 
   8   4  18      889.14      269.38    261.43 o 
  10   4  18     2643.12     3026.01    582.89 o 
  12   4  18     4649.16     5089.60    450.47 o 
 -13   5  18     1177.71     1181.82    281.94 o 
 -11   5  18       33.27      -68.16    221.33 o 
  -9   5  18     1360.58     1160.77    272.29 o 
  -7   5  18     1713.71     1460.60    288.77 o 
  -5   5  18     3185.15     4212.82    387.33 o 
  -3   5  18     1777.31     1946.80    299.86 o 
  -1   5  18     1266.93     1217.67    260.08 o 
   1   5  18     2490.86     2749.64    312.05 o 
   3   5  18     1494.41     1880.02    307.23 o 
   5   5  18       58.80     -329.97    219.98 o 
   7   5  18      678.04      418.02    287.93 o 
   9   5  18      505.08      368.86    277.77 o 
  11   5  18      486.98      781.90    319.90 o 
 -12   6  18      380.04      293.60    239.47 o 
 -10   6  18      296.04      415.19    273.35 o 
  -8   6  18      968.05      778.83    305.12 o 
  -6   6  18     1083.14     1122.72    278.03 o 
  -4   6  18        3.03     -155.78    221.57 o 
  -2   6  18       23.13     -269.93    189.08 o 
   0   6  18       48.35     -140.40    181.24 o 
   2   6  18       16.89     -125.83    172.29 o 
   4   6  18      128.36     -320.04    213.36 o 
   6   6  18       28.74     -341.47    227.64 o 
   8   6  18      544.76      563.42    292.85 o 
  10   6  18     2889.28     3319.15    388.35 o 
 -11   7  18      956.22      802.71    298.98 o 
  -9   7  18     1807.20     2396.94    337.85 o 
  -7   7  18      310.34      348.02    260.28 o 
  -5   7  18       15.53     -238.60    217.50 o 
  -3   7  18        2.69     -172.67    208.06 o 
  -1   7  18       25.04     -251.46    187.07 o 
   1   7  18       76.76      -33.01    171.90 o 
   3   7  18      409.63      218.06    236.68 o 
   5   7  18       49.63     -313.54    209.03 o 
   7   7  18      108.17      150.38    243.81 o 
   9   7  18      205.78      607.43    284.19 o 
 -10   8  18     1218.11     2025.64    448.22 o 
  -8   8  18     1942.21     2165.43    328.27 o 
  -6   8  18     2627.65     2519.98    343.48 o 
  -4   8  18      779.14      766.94    268.42 o 
  -2   8  18       20.11     -279.94    224.67 o 
   0   8  18      264.30     -100.85    183.08 o 
   2   8  18      290.34      -50.53    233.26 o 
   4   8  18      169.72     -102.96    230.43 o 
   6   8  18      227.96       78.96    408.24 o 
   8   8  18     1332.45     1397.33    300.17 o 
  -9   9  18     1429.75     1809.76    322.38 o 
  -7   9  18       14.24        3.70    444.01 o 
  -5   9  18      782.11      871.18    282.71 o 
  -3   9  18      414.94      -43.71    239.55 o 
  -1   9  18      121.98      189.69    179.25 o 
   1   9  18        8.54     -231.94    174.71 o 
   3   9  18      605.66      505.95    258.70 o 
   5   9  18      568.31       33.67    345.11 o 
   7   9  18      422.48      330.44    276.00 o 
  -6  10  18     1123.24      977.33    296.01 o 
  -4  10  18     1680.43     1814.31    322.06 o 
  -2  10  18        2.90      -97.60    175.08 o 
   0  10  18      117.38      -73.57    181.24 o 
   2  10  18       23.76     -230.35    231.90 o 
   4  10  18       72.66     -248.47    231.21 o 
 -11   1  19     2439.76     2417.53    366.15 o 
  -9   1  19     3546.15     3872.81    388.35 o 
  -7   1  19     4388.40     5000.44    381.71 o 
  -5   1  19     8919.68     9793.70    555.54 o 
  -3   1  19     4351.44     4590.54    350.22 o 
  -1   1  19      837.24     1167.75    290.39 o 
   1   1  19     2474.84     2508.91    326.70 o 
   3   1  19      603.38      404.03    408.24 o 
   5   1  19      462.72       97.16    260.62 o 
   7   1  19     4004.17     3480.18    502.93 o 
   9   1  19     3832.63     3730.40    425.53 o 
 -12   2  19        9.50     -303.45    202.30 o 
 -10   2  19      163.16      -90.53    215.74 o 
  -8   2  19      425.23      356.87    380.88 o 
  -6   2  19      943.89     1524.76    477.68 o 
  -4   2  19      524.18      276.81    246.52 o 
  -2   2  19      346.22      454.91    231.90 o 
   0   2  19     1896.79     2109.19    295.83 o 
   2   2  19     2153.18     2372.44    303.20 o 
   4   2  19      359.72      -72.19    290.05 o 
   6   2  19      105.48     -311.22    261.25 o 
   8   2  19      184.64      130.17    291.76 o 
  10   2  19     1093.91      817.47    321.55 o 
 -11   3  19     1985.56     2247.45    357.73 o 
  -9   3  19     2232.50     2853.75    364.33 o 
  -7   3  19     4275.75     4692.05    612.35 o 
  -5   3  19     4887.91     4888.50    374.65 o 
  -3   3  19     1267.41     1628.43    298.81 o 
  -1   3  19      573.98      648.91    353.52 o 
   1   3  19     2989.74     3583.33    353.80 o 
   3   3  19     2667.65     2460.15    334.23 o 
   5   3  19       58.43     -332.11    250.82 o 
   7   3  19      236.82     -240.82    281.98 o 
   9   3  19     1114.83     1087.42    348.03 o 
 -10   4  19      567.92      735.09    279.72 o 
  -8   4  19     2385.57     2881.29    357.85 o 
  -6   4  19     1277.63     1409.88    301.96 o 
  -4   4  19      393.06      -66.01    225.23 o 
  -2   4  19     1338.56     1654.12    298.54 o 
   0   4  19     3073.60     3490.85    356.18 o 
   2   4  19     4515.55     4692.23    502.93 o 
   4   4  19      991.41      668.53    310.92 o 
   6   4  19      126.42     -175.60    255.64 o 
   8   4  19        5.99     -422.94    281.96 o 
  -9   5  19     1039.99     1246.21    289.87 o 
  -7   5  19      286.92      244.02    237.54 o 
  -5   5  19      107.80       95.67    227.29 o 
  -3   5  19      254.41       20.08    219.90 o 
  -1   5  19      344.88      130.94    223.49 o 
   1   5  19     1058.98     1459.27    290.05 o 
   3   5  19     2119.19     2286.66    342.10 o 
   5   5  19     1478.30     1212.70    359.84 o 
   7   5  19      434.26       89.20    275.17 o 
  -8   6  19      958.09     1005.85    296.09 o 
  -6   6  19      729.71      748.92    269.01 o 
  -4   6  19      150.65      -65.61    214.21 o 
  -2   6  19      585.79      393.17    241.00 o 
   0   6  19     2835.01     3331.48    364.74 o 
   2   6  19     3932.10     4206.73    431.38 o 
   4   6  19     1001.85     1112.05    312.05 o 
   6   6  19       37.56     -362.15    241.43 o 
  -7   7  19      120.48      264.09    271.46 o 
  -5   7  19      304.13      148.94    233.26 o 
  -3   7  19      264.46       47.33    242.42 o 
  -1   7  19      238.76      -48.04    236.46 o 
   1   7  19      412.58      263.66    244.65 o 
   3   7  19      394.61      400.23    275.56 o 
   5   7  19      993.54     1091.62    479.78 o 
  -6   8  19      200.86      114.95    251.14 o 
  -4   8  19       69.70      -61.74    233.60 o 
  -2   8  19        4.37      -41.68    267.25 o 
   0   8  19      226.32      111.94    202.00 o 
   2   8  19      905.75      817.31    269.99 o 
   4   8  19      294.59      183.07    270.81 o 
  -1   9  19      146.24     -155.47    172.80 o 
  -8   0  20      217.90      143.09    353.52 o 
  -6   0  20      111.11     -113.63    298.81 o 
  -4   0  20     2800.88     2996.53    492.41 o 
  -2   0  20     2440.23     2933.40    517.66 o 
   0   0  20     4081.20     4633.68    576.58 o 
   4   0  20     3147.84     3796.17    652.34 o 
   6   0  20      450.58      189.39    446.11 o 
  -9   1  20        0.10     -344.21    229.47 o 
  -7   1  20        2.62     -121.79    218.59 o 
  -5   1  20       31.85      -70.07    219.68 o 
  -3   1  20      245.42      121.30    226.11 o 
  -1   1  20        0.28     -185.09    231.47 o 
   1   1  20      186.78      504.27    261.83 o 
   3   1  20       30.52       33.67    404.03 o 
   5   1  20       42.41      161.39    298.41 o 
   7   1  20      464.37      543.92    312.34 o 
  -8   2  20      171.65      189.06    244.85 o 
  -6   2  20       21.78     -294.43    207.30 o 
  -4   2  20      944.45     1071.18    276.57 o 
  -2   2  20     4365.43     4778.41    411.97 o 
   0   2  20     7508.44     7195.63    427.04 o 
   4   2  20     3381.96     3038.14    416.78 o 
   6   2  20      625.79      500.98    322.63 o 
  -7   3  20      481.94      532.85    264.25 o 
  -5   3  20      536.83      483.88    269.05 o 
  -3   3  20      408.70      331.69    246.79 o 
  -1   3  20      323.72      577.16    353.52 o 
   1   3  20       45.97      147.30    336.69 o 
   3   3  20       48.10       -4.21    391.40 o 
   5   3  20      368.17      305.26    296.01 o 
  -6   4  20       17.22      -38.20    231.61 o 
  -4   4  20      292.15       -8.80    241.87 o 
  -2   4  20     3056.55     3389.48    368.12 o 
   0   4  20     4783.26     4884.84    382.19 o 
   2   4  20     4335.38     4649.24    404.85 o 
   4   4  20     2335.08     2559.91    382.19 o 
  -5   5  20       10.45     -241.68    217.00 o 
  -3   5  20       17.00      -78.05    252.52 o 
  -1   5  20        4.12     -172.28    227.29 o 
   1   5  20      250.47      531.45    334.58 o 
   3   5  20        4.51      235.68    387.19 o 
  -4   6  20      214.91      272.65    248.48 o 
  -2   6  20     1179.41     1343.47    295.20 o 
   0   6  20     1082.44     1212.69    249.10 o 
   2   6  20     1629.38     2156.65    348.77 o 
                                                 
